# Supplementary material for: The Heterogeneous Nuclear Ribonucleoprotein K (hnrnpk) Gene Targeted by miR-460a-5p Functions in the Gonadal Differentiation and Development in Chinese Tongue Sole (Cynoglossus semilaevis)
Source: Animals (Basel). 2026 Apr 27;16(9):1327. doi: 10.3390/ani16091327 (PMC13162840; doi:10.3390/ani16091327)
Supplement: Supplementary file 1 [file animals-16-01327-s001.zip]

Archive with 2 entries (2 files):
- animals-4249555-supplementary.pdf
- Supplementary Table S1.xlsx
