# Supplementary material for: The Heterogeneous Nuclear Ribonucleoprotein K (hnrnpk) Gene Targeted by miR-460a-5p Functions in the Gonadal Differentiation and Development in Chinese Tongue Sole (Cynoglossus semilaevis)
Source: Animals (Basel). 2026 Apr 27;16(9):1327. doi: 10.3390/ani16091327 (PMC13162840; doi:10.3390/ani16091327)
Supplement: Supplementary file 1 [file animals-16-01327-s001.zip › Supplementary Table S1.xlsx]

## Sheet: Biological Process
GO_ID	GO_Term	GO_Category	IDs	S	TS	B	TB	Rich.Factor	P.value	Sig.Sign.P	Q.value	Sig.Sign.Q	S_Up_IDs	S_Up_Num	S_Down_IDs	S_Down_Num	MapID_Count	ZScore
GO:0019933	cAMP-mediated signaling	Biological Process	g7556, g19071, g14413, g16612, g9209	5.0	109.0	57.0	19399.0	0.0877	1.69452826486958E-5	****	0.00182312706543988	**	g7556, g19071, g14413, g9209	4.0	g16612	1.0	48.0	1.73205080756888
GO:1901053	sarcosine catabolic process	Biological Process	g14393, g14389	2.0	109.0	2.0	19399.0	1.0	3.12834005509227E-5	****	0.00182312706543988	**	g14393, g14389	2.0		0.0	2.0	1.41421356237309
GO:0060018	astrocyte fate commitment	Biological Process	g7556, g16612	2.0	109.0	2.0	19399.0	1.0	3.12834005509227E-5	****	0.00182312706543988	**	g7556	1.0	g16612	1.0	2.0	0.0
GO:0060532	bronchus cartilage development	Biological Process	g7556, g16612	2.0	109.0	2.0	19399.0	1.0	3.12834005509227E-5	****	0.00182312706543988	**	g7556	1.0	g16612	1.0	2.0	0.0
GO:0061323	cell proliferation involved in heart morphogenesis	Biological Process	g7556, g16612	2.0	109.0	2.0	19399.0	1.0	3.12834005509227E-5	****	0.00182312706543988	**	g7556	1.0	g16612	1.0	2.0	0.0
GO:0060517	epithelial cell proliferation involved in prostatic bud elongation	Biological Process	g7556, g16612	2.0	109.0	2.0	19399.0	1.0	3.12834005509227E-5	****	0.00182312706543988	**	g7556	1.0	g16612	1.0	2.0	0.0
GO:0061145	lung smooth muscle development	Biological Process	g7556, g16612	2.0	109.0	2.0	19399.0	1.0	3.12834005509227E-5	****	0.00182312706543988	**	g7556	1.0	g16612	1.0	2.0	0.0
GO:1904864	negative regulation of beta-catenin-TCF complex assembly	Biological Process	g7556, g16612	2.0	109.0	2.0	19399.0	1.0	3.12834005509227E-5	****	0.00182312706543988	**	g7556	1.0	g16612	1.0	2.0	0.0
GO:0002683	negative regulation of immune system process	Biological Process	g7556, g16612	2.0	109.0	2.0	19399.0	1.0	3.12834005509227E-5	****	0.00182312706543988	**	g7556	1.0	g16612	1.0	2.0	0.0
GO:0090184	positive regulation of kidney development	Biological Process	g7556, g16612	2.0	109.0	2.0	19399.0	1.0	3.12834005509227E-5	****	0.00182312706543988	**	g7556	1.0	g16612	1.0	2.0	0.0
GO:0061046	regulation of branching involved in lung morphogenesis	Biological Process	g7556, g16612	2.0	109.0	2.0	19399.0	1.0	3.12834005509227E-5	****	0.00182312706543988	**	g7556	1.0	g16612	1.0	2.0	0.0
GO:0060784	regulation of cell proliferation involved in tissue homeostasis	Biological Process	g7556, g16612	2.0	109.0	2.0	19399.0	1.0	3.12834005509227E-5	****	0.00182312706543988	**	g7556	1.0	g16612	1.0	2.0	0.0
GO:2000794	regulation of epithelial cell proliferation involved in lung morphogenesis	Biological Process	g7556, g16612	2.0	109.0	2.0	19399.0	1.0	3.12834005509227E-5	****	0.00182312706543988	**	g7556	1.0	g16612	1.0	2.0	0.0
GO:0072034	renal vesicle induction	Biological Process	g7556, g16612	2.0	109.0	2.0	19399.0	1.0	3.12834005509227E-5	****	0.00182312706543988	**	g7556	1.0	g16612	1.0	2.0	0.0
GO:0060534	trachea cartilage development	Biological Process	g7556, g16612	2.0	109.0	2.0	19399.0	1.0	3.12834005509227E-5	****	0.00182312706543988	**	g7556	1.0	g16612	1.0	2.0	0.0
GO:0072193	ureter smooth muscle cell differentiation	Biological Process	g7556, g16612	2.0	109.0	2.0	19399.0	1.0	3.12834005509227E-5	****	0.00182312706543988	**	g7556	1.0	g16612	1.0	2.0	0.0
GO:0072190	ureter urothelium development	Biological Process	g7556, g16612	2.0	109.0	2.0	19399.0	1.0	3.12834005509227E-5	****	0.00182312706543988	**	g7556	1.0	g16612	1.0	2.0	0.0
GO:0070542	response to fatty acid	Biological Process	g7556, g11012, g16612	3.0	109.0	15.0	19399.0	0.2	7.47476162981955E-5	****	0.00408695047712307	**	g7556	1.0	g11012, g16612	2.0	15.0	-0.258198889747161
GO:0003413	chondrocyte differentiation involved in endochondral bone morphogenesis	Biological Process	g7556, g16612	2.0	109.0	3.0	19399.0	0.6667	9.35050633469529E-5	****	0.00408695047712307	**	g7556	1.0	g16612	1.0	3.0	0.577350269189626
GO:0003188	heart valve formation	Biological Process	g7556, g16612	2.0	109.0	3.0	19399.0	0.6667	9.35050633469529E-5	****	0.00408695047712307	**	g7556	1.0	g16612	1.0	3.0	-0.577350269189626
GO:0019100	male germ-line sex determination	Biological Process	g7556, g16612	2.0	109.0	3.0	19399.0	0.6667	9.35050633469529E-5	****	0.00408695047712307	**	g7556	1.0	g16612	1.0	3.0	-0.577350269189626
GO:0072289	metanephric nephron tubule formation	Biological Process	g7556, g16612	2.0	109.0	3.0	19399.0	0.6667	9.35050633469529E-5	****	0.00408695047712307	**	g7556	1.0	g16612	1.0	3.0	0.577350269189626
GO:0061138	morphogenesis of a branching epithelium	Biological Process	g7556, g16612	2.0	109.0	3.0	19399.0	0.6667	9.35050633469529E-5	****	0.00408695047712307	**	g7556	1.0	g16612	1.0	3.0	0.577350269189626
GO:0071504	cellular response to heparin	Biological Process	g7556, g16612	2.0	109.0	4.0	19399.0	0.5	1.86322679376492E-4	***	0.00673974105744621	**	g7556	1.0	g16612	1.0	3.0	-0.577350269189626
GO:0021780	glial cell fate specification	Biological Process	g7556, g16612	2.0	109.0	4.0	19399.0	0.5	1.86322679376492E-4	***	0.00673974105744621	**	g7556	1.0	g16612	1.0	4.0	0.0
GO:0046322	negative regulation of fatty acid oxidation	Biological Process	g7556, g16612	2.0	109.0	4.0	19399.0	0.5	1.86322679376492E-4	***	0.00673974105744621	**	g7556	1.0	g16612	1.0	4.0	-1.0
GO:2000020	positive regulation of male gonad development	Biological Process	g7556, g16612	2.0	109.0	4.0	19399.0	0.5	1.86322679376492E-4	***	0.00673974105744621	**	g7556	1.0	g16612	1.0	4.0	0.0
GO:2000741	positive regulation of mesenchymal stem cell differentiation	Biological Process	g7556, g16612	2.0	109.0	4.0	19399.0	0.5	1.86322679376492E-4	***	0.00673974105744621	**	g7556	1.0	g16612	1.0	4.0	0.0
GO:0050806	positive regulation of synaptic transmission	Biological Process	g9844, g14108, g12364	3.0	109.0	21.0	19399.0	0.1429	2.13192417663118E-4	***	0.00745462820428701	**	g9844, g12364	2.0	g14108	1.0	19.0	-0.229415733870562
GO:0045964	positive regulation of dopamine metabolic process	Biological Process	g17059, g5582	2.0	109.0	5.0	19399.0	0.4	3.09396748499308E-4	***	0.00877181592366956	**	g17059	1.0	g5582	1.0	5.0	0.447213595499958
GO:0003415	chondrocyte hypertrophy	Biological Process	g7556, g16612	2.0	109.0	5.0	19399.0	0.4	3.09396748499308E-4	***	0.00877181592366956	**	g7556	1.0	g16612	1.0	4.0	1.0
GO:0002067	glandular epithelial cell differentiation	Biological Process	g7556, g16612	2.0	109.0	5.0	19399.0	0.4	3.09396748499308E-4	***	0.00877181592366956	**	g7556	1.0	g16612	1.0	5.0	0.447213595499958
GO:0003430	growth plate cartilage chondrocyte growth	Biological Process	g7556, g16612	2.0	109.0	5.0	19399.0	0.4	3.09396748499308E-4	***	0.00877181592366956	**	g7556	1.0	g16612	1.0	5.0	-0.447213595499958
GO:0046533	negative regulation of photoreceptor cell differentiation	Biological Process	g7556, g16612	2.0	109.0	5.0	19399.0	0.4	3.09396748499308E-4	***	0.00877181592366956	**	g7556	1.0	g16612	1.0	4.0	0.5
GO:0060008	Sertoli cell differentiation	Biological Process	g7556, g16612	2.0	109.0	5.0	19399.0	0.4	3.09396748499308E-4	***	0.00877181592366956	**	g7556	1.0	g16612	1.0	5.0	0.0
GO:0072197	ureter morphogenesis	Biological Process	g7556, g16612	2.0	109.0	5.0	19399.0	0.4	3.09396748499308E-4	***	0.00877181592366956	**	g7556	1.0	g16612	1.0	4.0	-1.0
GO:0060729	intestinal epithelial structure maintenance	Biological Process	g7556, g16612	2.0	109.0	6.0	19399.0	0.3333	4.62390559160576E-4	***	0.0112801789897545	*	g7556	1.0	g16612	1.0	6.0	0.0
GO:0097152	mesenchymal cell apoptotic process	Biological Process	g7556, g16612	2.0	109.0	6.0	19399.0	0.3333	4.62390559160576E-4	***	0.0112801789897545	*	g7556	1.0	g16612	1.0	5.0	0.447213595499958
GO:0070168	negative regulation of biomineral tissue development	Biological Process	g7556, g16612	2.0	109.0	6.0	19399.0	0.3333	4.62390559160576E-4	***	0.0112801789897545	*	g7556	1.0	g16612	1.0	6.0	1.63299316185545
GO:2000138	positive regulation of cell proliferation involved in heart morphogenesis	Biological Process	g7556, g16612	2.0	109.0	6.0	19399.0	0.3333	4.62390559160576E-4	***	0.0112801789897545	*	g7556	1.0	g16612	1.0	3.0	0.577350269189626
GO:0060009	Sertoli cell development	Biological Process	g7556, g16612	2.0	109.0	6.0	19399.0	0.3333	4.62390559160576E-4	***	0.0112801789897545	*	g7556	1.0	g16612	1.0	6.0	0.816496580927726
GO:0070384	Harderian gland development	Biological Process	g7556, g16612	2.0	109.0	7.0	19399.0	0.2857	6.44970168240962E-4	***	0.0130110328170148	*	g7556	1.0	g16612	1.0	6.0	0.816496580927726
GO:0003179	heart valve morphogenesis	Biological Process	g7556, g16612	2.0	109.0	7.0	19399.0	0.2857	6.44970168240962E-4	***	0.0130110328170148	*	g7556	1.0	g16612	1.0	7.0	-1.13389341902768
GO:0032808	lacrimal gland development	Biological Process	g7556, g16612	2.0	109.0	7.0	19399.0	0.2857	6.44970168240962E-4	***	0.0130110328170148	*	g7556	1.0	g16612	1.0	5.0	0.447213595499958
GO:0010463	mesenchymal cell proliferation	Biological Process	g7556, g16612	2.0	109.0	7.0	19399.0	0.2857	6.44970168240962E-4	***	0.0130110328170148	*	g7556	1.0	g16612	1.0	6.0	0.816496580927726
GO:1902732	positive regulation of chondrocyte proliferation	Biological Process	g7556, g16612	2.0	109.0	7.0	19399.0	0.2857	6.44970168240962E-4	***	0.0130110328170148	*	g7556	1.0	g16612	1.0	7.0	0.377964473009227
GO:0030850	prostate gland development	Biological Process	g7556, g16612	2.0	109.0	7.0	19399.0	0.2857	6.44970168240962E-4	***	0.0130110328170148	*	g7556	1.0	g16612	1.0	7.0	-1.13389341902768
GO:0060509	type I pneumocyte differentiation	Biological Process	g7556, g16612	2.0	109.0	7.0	19399.0	0.2857	6.44970168240962E-4	***	0.0130110328170148	*	g7556	1.0	g16612	1.0	6.0	0.0
GO:1901898	negative regulation of relaxation of cardiac muscle	Biological Process	g19071, g9209	2.0	109.0	7.0	19399.0	0.2857	6.44970168240962E-4	***	0.0130110328170148	*	g19071, g9209	2.0		0.0	6.0	2.44948974278318
GO:0060575	intestinal epithelial cell differentiation	Biological Process	g7556, g16612	2.0	109.0	8.0	19399.0	0.25	8.56804381041829E-4	***	0.0160497820663014	*	g7556	1.0	g16612	1.0	6.0	0.0
GO:0030858	positive regulation of epithelial cell differentiation	Biological Process	g7556, g16612	2.0	109.0	8.0	19399.0	0.25	8.56804381041829E-4	***	0.0160497820663014	*	g7556	1.0	g16612	1.0	7.0	-0.377964473009227
GO:1901203	positive regulation of extracellular matrix assembly	Biological Process	g7556, g16612	2.0	109.0	8.0	19399.0	0.25	8.56804381041829E-4	***	0.0160497820663014	*	g7556	1.0	g16612	1.0	7.0	1.88982236504614
GO:0071878	negative regulation of adenylate cyclase-activating adrenergic receptor signaling pathway	Biological Process	g19071, g9209	2.0	109.0	8.0	19399.0	0.25	8.56804381041829E-4	***	0.0160497820663014	*	g19071, g9209	2.0		0.0	6.0	1.63299316185545
GO:0035019	somatic stem cell population maintenance	Biological Process	g7556, g16612, g13037	3.0	109.0	35.0	19399.0	0.0857	9.90838014674278E-4	***	0.0177130062037478	*	g7556, g13037	2.0	g16612	1.0	32.0	2.12132034355964
GO:0000723	telomere maintenance	Biological Process	g17793, g12021, g12457	3.0	109.0	36.0	19399.0	0.0833	0.00107651749382238	**	0.0177130062037478	*	g17793, g12021, g12457	3.0		0.0	36.0	1.66666666666667
GO:0003203	endocardial cushion morphogenesis	Biological Process	g7556, g16612	2.0	109.0	9.0	19399.0	0.2222	0.00109756473140478	**	0.0177130062037478	*	g7556	1.0	g16612	1.0	9.0	-1.0
GO:0035622	intrahepatic bile duct development	Biological Process	g7556, g16612	2.0	109.0	9.0	19399.0	0.2222	0.00109756473140478	**	0.0177130062037478	*	g7556	1.0	g16612	1.0	6.0	0.816496580927726
GO:2001054	negative regulation of mesenchymal cell apoptotic process	Biological Process	g7556, g16612	2.0	109.0	9.0	19399.0	0.2222	0.00109756473140478	**	0.0177130062037478	*	g7556	1.0	g16612	1.0	8.0	1.06066017177982
GO:0060221	retinal rod cell differentiation	Biological Process	g7556, g16612	2.0	109.0	9.0	19399.0	0.2222	0.00109756473140478	**	0.0177130062037478	*	g7556	1.0	g16612	1.0	7.0	1.13389341902768
GO:0001780	neutrophil homeostasis	Biological Process	g19071, g9209	2.0	109.0	9.0	19399.0	0.2222	0.00109756473140478	**	0.0177130062037478	*	g19071, g9209	2.0		0.0	8.0	2.12132034355964
GO:0097065	anterior head development	Biological Process	g7556, g16612	2.0	109.0	10.0	19399.0	0.2	0.00136692546196459	**	0.0210868354353067	*	g7556	1.0	g16612	1.0	9.0	2.33333333333333
GO:0090190	positive regulation of branching involved in ureteric bud morphogenesis	Biological Process	g7556, g16612	2.0	109.0	10.0	19399.0	0.2	0.00136692546196459	**	0.0210868354353067	*	g7556	1.0	g16612	1.0	8.0	1.41421356237309
GO:0060174	limb bud formation	Biological Process	g7556, g16612	2.0	109.0	11.0	19399.0	0.1818	0.0016645635045348	**	0.0245933396655916	*	g7556	1.0	g16612	1.0	7.0	-0.377964473009227
GO:0030857	negative regulation of epithelial cell differentiation	Biological Process	g7556, g16612	2.0	109.0	11.0	19399.0	0.1818	0.0016645635045348	**	0.0245933396655916	*	g7556	1.0	g16612	1.0	10.0	0.0
GO:0010564	regulation of cell cycle process	Biological Process	g7556, g16612	2.0	109.0	11.0	19399.0	0.1818	0.0016645635045348	**	0.0245933396655916	*	g7556	1.0	g16612	1.0	10.0	0.632455532033676
GO:0060041	retina development in camera-type eye	Biological Process	g7556, g14413, g16612, g10195	4.0	109.0	94.0	19399.0	0.0426	0.00195086239923471	**	0.0284229813444056	*	g7556, g14413	2.0	g16612, g10195	2.0	80.0	2.1242645786248
GO:0030916	otic vesicle formation	Biological Process	g7556, g16612	2.0	109.0	13.0	19399.0	0.1538	0.00234339258208879	**	0.0323449844554098	*	g7556	1.0	g16612	1.0	10.0	0.948683298050514
GO:0071872	cellular response to epinephrine stimulus	Biological Process	g19071, g9209	2.0	109.0	13.0	19399.0	0.1538	0.00234339258208879	**	0.0323449844554098	*	g19071, g9209	2.0		0.0	12.0	2.88675134594813
GO:0045668	negative regulation of osteoblast differentiation	Biological Process	g7556, g19922, g16612	3.0	109.0	48.0	19399.0	0.0625	0.00248348206440145	**	0.0338334115007418	*	g7556, g19922	2.0	g16612	1.0	41.0	0.78086880944303
GO:0071300	cellular response to retinoic acid	Biological Process	g7556, g16612, g20579	3.0	109.0	49.0	19399.0	0.0612	0.00263472222221167	**	0.0348466382773879	*	g7556	1.0	g16612, g20579	2.0	40.0	0.790569415042095
GO:0001501	skeletal system development	Biological Process	g17793, g7556, g16612, g16870	4.0	109.0	103.0	19399.0	0.0388	0.00272155356526596	**	0.0348466382773879	*	g17793, g7556, g16870	3.0	g16612	1.0	88.0	1.38580465631147
GO:0060441	epithelial tube branching involved in lung morphogenesis	Biological Process	g7556, g16612	2.0	109.0	14.0	19399.0	0.1429	0.00272395075190258	**	0.0348466382773879	*	g7556	1.0	g16612	1.0	12.0	0.0
GO:0085029	extracellular matrix assembly	Biological Process	g7556, g16612	2.0	109.0	14.0	19399.0	0.1429	0.00272395075190258	**	0.0348466382773879	*	g7556	1.0	g16612	1.0	14.0	-0.267261241912424
GO:0006198	cAMP catabolic process	Biological Process	g19071, g9209	2.0	109.0	14.0	19399.0	0.1429	0.00272395075190258	**	0.0348466382773879	*	g19071, g9209	2.0		0.0	11.0	1.80906806746658
GO:0086004	regulation of cardiac muscle cell contraction	Biological Process	g19071, g9209	2.0	109.0	15.0	19399.0	0.1333	0.00313152046507248	**	0.0391067258078695	*	g19071, g9209	2.0		0.0	14.0	2.67261241912424
GO:0048535	lymph node development	Biological Process	g18689, g6747	2.0	109.0	16.0	19399.0	0.125	0.00356579180967055	**	0.0420282652622967	*		0.0	g18689, g6747	2.0	14.0	-0.801783725737273
GO:0090103	cochlea morphogenesis	Biological Process	g7556, g16612	2.0	109.0	16.0	19399.0	0.125	0.00356579180967055	**	0.0420282652622967	*	g7556	1.0	g16612	1.0	15.0	0.258198889747161
GO:0003170	heart valve development	Biological Process	g7556, g16612	2.0	109.0	16.0	19399.0	0.125	0.00356579180967055	**	0.0420282652622967	*	g7556	1.0	g16612	1.0	13.0	1.38675049056307
GO:0030502	negative regulation of bone mineralization	Biological Process	g7556, g16612	2.0	109.0	16.0	19399.0	0.125	0.00356579180967055	**	0.0420282652622967	*	g7556	1.0	g16612	1.0	15.0	0.258198889747161
GO:0030282	bone mineralization	Biological Process	g7556, g16612, g13037	3.0	109.0	55.0	19399.0	0.0545	0.00366146271042122	**	0.0422074108047457	*	g7556, g13037	2.0	g16612	1.0	51.0	0.420084025208403
GO:1902514	regulation of calcium ion transmembrane transport via high voltage-gated calcium channel	Biological Process	g19071, g9209	2.0	109.0	17.0	19399.0	0.1176	0.00402645744799814	**	0.0454167082037639	*	g19071, g9209	2.0		0.0	13.0	2.49615088301353
GO:1902894	negative regulation of miRNA transcription	Biological Process	g7556, g16612	2.0	109.0	18.0	19399.0	0.1111	0.00451321259787623	**	0.0471533584205379	*	g7556	1.0	g16612	1.0	18.0	1.4142135623731
GO:0050900	leukocyte migration	Biological Process	g19071, g9209	2.0	109.0	18.0	19399.0	0.1111	0.00451321259787623	**	0.0471533584205379	*	g19071, g9209	2.0		0.0	16.0	1.75
GO:0098609	cell-cell adhesion	Biological Process	g7556, g4406, g7012, g16612, g2187	5.0	109.0	192.0	19399.0	0.026	0.00459207317915153	**	0.0471533584205379	*	g7556, g7012, g2187	3.0	g4406, g16612	2.0	177.0	3.30724252321245
GO:0050680	negative regulation of epithelial cell proliferation	Biological Process	g7556, g5515, g16612	3.0	109.0	60.0	19399.0	0.05	0.00468005877183484	**	0.0471533584205379	*	g7556	1.0	g5515, g16612	2.0	53.0	0.137360563948689
GO:0002009	morphogenesis of an epithelium	Biological Process	g7556, g16612	2.0	109.0	19.0	19399.0	0.1053	0.00502575501406159	**	0.0471533584205379	*	g7556	1.0	g16612	1.0	17.0	0.727606875108999
GO:0045892	negative regulation of DNA-templated transcription	Biological Process	g21567, g7556, g10098, g5515, g10635, g16612, g20768, g13037	8.0	109.0	473.0	19399.0	0.0169	0.00523072713703958	**	0.0471533584205379	*	g21567, g7556, g10098, g10635, g13037	5.0	g5515, g16612, g20768	3.0	426.0	6.20162026382732
GO:0045662	negative regulation of myoblast differentiation	Biological Process	g7556, g16612	2.0	109.0	20.0	19399.0	0.1	0.0055637849697882	**	0.0471533584205379	*	g7556	1.0	g16612	1.0	17.0	0.727606875108999
GO:0007620	copulation	Biological Process	g17059	1.0	109.0	1.0	19399.0	1.0	0.00561884633228527	**	0.0471533584205379	*	g17059	1.0		0.0	1.0	1.0
GO:0030954	astral microtubule nucleation	Biological Process	g15518	1.0	109.0	1.0	19399.0	1.0	0.00561884633228527	**	0.0471533584205379	*	g15518	1.0		0.0	1.0	1.0
GO:0061537	glycine secretion, neurotransmission	Biological Process	g19762	1.0	109.0	1.0	19399.0	1.0	0.00561884633228527	**	0.0471533584205379	*	g19762	1.0		0.0	1.0	1.0
GO:0060092	regulation of synaptic transmission, glycinergic	Biological Process	g19762	1.0	109.0	1.0	19399.0	1.0	0.00561884633228527	**	0.0471533584205379	*	g19762	1.0		0.0	1.0	1.0
GO:0060512	prostate gland morphogenesis	Biological Process	g7556	1.0	109.0	1.0	19399.0	1.0	0.00561884633228527	**	0.0471533584205379	*	g7556	1.0		0.0	1.0	1.0
GO:0021687	cerebellar molecular layer morphogenesis	Biological Process	g12021	1.0	109.0	1.0	19399.0	1.0	0.00561884633228527	**	0.0471533584205379	*	g12021	1.0		0.0	1.0	1.0
GO:0110026	regulation of DNA strand resection involved in replication fork processing	Biological Process	g12021	1.0	109.0	1.0	19399.0	1.0	0.00561884633228527	**	0.0471533584205379	*	g12021	1.0		0.0	1.0	1.0
GO:0050894	determination of affect	Biological Process	g16484	1.0	109.0	1.0	19399.0	1.0	0.00561884633228527	**	0.0471533584205379	*	g16484	1.0		0.0	1.0	1.0
GO:0048670	regulation of collateral sprouting	Biological Process	g9844	1.0	109.0	1.0	19399.0	1.0	0.00561884633228527	**	0.0471533584205379	*	g9844	1.0		0.0	1.0	1.0
GO:2000193	positive regulation of fatty acid transport	Biological Process	g19922	1.0	109.0	1.0	19399.0	1.0	0.00561884633228527	**	0.0471533584205379	*	g19922	1.0		0.0	1.0	1.0
GO:1904889	regulation of excitatory synapse assembly	Biological Process	g12364	1.0	109.0	1.0	19399.0	1.0	0.00561884633228527	**	0.0471533584205379	*	g12364	1.0		0.0	1.0	1.0
GO:0003409	optic cup structural organization	Biological Process	g2683	1.0	109.0	1.0	19399.0	1.0	0.00561884633228527	**	0.0471533584205379	*	g2683	1.0		0.0	1.0	1.0
GO:0001894	tissue homeostasis	Biological Process	g7556, g16612	2.0	109.0	21.0	19399.0	0.0952	0.00612700523843295	**	0.0510097499612394	ns	g7556	1.0	g16612	1.0	20.0	0.447213595499958
GO:0030879	mammary gland development	Biological Process	g7556, g16612	2.0	109.0	22.0	19399.0	0.0909	0.00671512107530494	**	0.0546059070387201	ns	g7556	1.0	g16612	1.0	21.0	1.30930734141595
GO:0032331	negative regulation of chondrocyte differentiation	Biological Process	g7556, g16612	2.0	109.0	22.0	19399.0	0.0909	0.00671512107530494	**	0.0546059070387201	ns	g7556	1.0	g16612	1.0	18.0	-0.942809041582063
GO:0030903	notochord development	Biological Process	g7556, g16612	2.0	109.0	22.0	19399.0	0.0909	0.00671512107530494	**	0.0546059070387201	ns	g7556	1.0	g16612	1.0	19.0	0.917662935482247
GO:0032332	positive regulation of chondrocyte differentiation	Biological Process	g7556, g16612	2.0	109.0	24.0	19399.0	0.0833	0.00796487277622262	**	0.0623518771810264	ns	g7556	1.0	g16612	1.0	22.0	0.852802865422442
GO:0002053	positive regulation of mesenchymal cell proliferation	Biological Process	g7556, g16612	2.0	109.0	24.0	19399.0	0.0833	0.00796487277622262	**	0.0623518771810264	ns	g7556	1.0	g16612	1.0	22.0	1.49240501448927
GO:0034504	protein localization to nucleus	Biological Process	g7556, g16612	2.0	109.0	24.0	19399.0	0.0833	0.00796487277622262	**	0.0623518771810264	ns	g7556	1.0	g16612	1.0	23.0	0.208514414057075
GO:0051262	protein tetramerization	Biological Process	g21401, g21307	2.0	109.0	24.0	19399.0	0.0833	0.00796487277622262	**	0.0623518771810264	ns	g21401, g21307	2.0		0.0	21.0	1.52752523165195
GO:0003180	aortic valve morphogenesis	Biological Process	g7556, g16612	2.0	109.0	26.0	19399.0	0.0769	0.00931073106936048	**	0.0645907874612979	ns	g7556	1.0	g16612	1.0	23.0	-0.625543242171224
GO:0030279	negative regulation of ossification	Biological Process	g7556, g16612	2.0	109.0	26.0	19399.0	0.0769	0.00931073106936048	**	0.0645907874612979	ns	g7556	1.0	g16612	1.0	20.0	0.894427190999916
GO:2000648	positive regulation of stem cell proliferation	Biological Process	g7556, g16612	2.0	109.0	26.0	19399.0	0.0769	0.00931073106936048	**	0.0645907874612979	ns	g7556	1.0	g16612	1.0	22.0	0.426401432711221
GO:0045732	positive regulation of protein catabolic process	Biological Process	g7556, g6614, g16612	3.0	109.0	77.0	19399.0	0.039	0.00933989687065108	**	0.0645907874612979	ns	g7556	1.0	g6614, g16612	2.0	72.0	1.88561808316413
GO:0008584	male gonad development	Biological Process	g7556, g3130, g16612	3.0	109.0	78.0	19399.0	0.0385	0.00967439915602734	**	0.0645907874612979	ns	g7556, g3130	2.0	g16612	1.0	70.0	2.74902580146911
GO:0048665	neuron fate specification	Biological Process	g7556, g16612	2.0	109.0	27.0	19399.0	0.0741	0.0100189891852871	*	0.0645907874612979	ns	g7556	1.0	g16612	1.0	20.0	0.223606797749979
GO:0060997	dendritic spine morphogenesis	Biological Process	g12021, g16484	2.0	109.0	27.0	19399.0	0.0741	0.0100189891852871	*	0.0645907874612979	ns	g12021, g16484	2.0		0.0	25.0	3.2
GO:0042981	regulation of apoptotic process	Biological Process	g7556, g5515, g14485, g16612	4.0	109.0	151.0	19399.0	0.0265	0.010441778027249	*	0.0645907874612979	ns	g7556, g14485	2.0	g5515, g16612	2.0	144.0	2.66666666666667
GO:0001502	cartilage condensation	Biological Process	g7556, g16612	2.0	109.0	28.0	19399.0	0.0714	0.0107504255174434	*	0.0645907874612979	ns	g7556	1.0	g16612	1.0	25.0	0.2
GO:0048168	regulation of neuronal synaptic plasticity	Biological Process	g14108, g4955	2.0	109.0	28.0	19399.0	0.0714	0.0107504255174434	*	0.0645907874612979	ns	g4955	1.0	g14108	1.0	24.0	1.83711730708738
GO:0009450	gamma-aminobutyric acid catabolic process	Biological Process	g17059	1.0	109.0	2.0	19399.0	0.5	0.0112064092640193	*	0.0645907874612979	ns	g17059	1.0		0.0	2.0	0.0
GO:0009448	gamma-aminobutyric acid metabolic process	Biological Process	g17059	1.0	109.0	2.0	19399.0	0.5	0.0112064092640193	*	0.0645907874612979	ns	g17059	1.0		0.0	2.0	0.0
GO:1904450	positive regulation of aspartate secretion	Biological Process	g17059	1.0	109.0	2.0	19399.0	0.5	0.0112064092640193	*	0.0645907874612979	ns	g17059	1.0		0.0	2.0	0.0
GO:1902722	positive regulation of prolactin secretion	Biological Process	g17059	1.0	109.0	2.0	19399.0	0.5	0.0112064092640193	*	0.0645907874612979	ns	g17059	1.0		0.0	2.0	0.0
GO:0061511	centriole elongation	Biological Process	g15518	1.0	109.0	2.0	19399.0	0.5	0.0112064092640193	*	0.0645907874612979	ns	g15518	1.0		0.0	2.0	1.41421356237309
GO:0072170	metanephric tubule development	Biological Process	g7556	1.0	109.0	2.0	19399.0	0.5	0.0112064092640193	*	0.0645907874612979	ns	g7556	1.0		0.0	2.0	0.0
GO:0071267	L-methionine salvage	Biological Process	g13726	1.0	109.0	2.0	19399.0	0.5	0.0112064092640193	*	0.0645907874612979	ns	g13726	1.0		0.0	2.0	1.41421356237309
GO:0014057	positive regulation of acetylcholine secretion, neurotransmission	Biological Process	g14367	1.0	109.0	2.0	19399.0	0.5	0.0112064092640193	*	0.0645907874612979	ns	g14367	1.0		0.0	2.0	1.41421356237309
GO:0045938	positive regulation of circadian sleep/wake cycle, sleep	Biological Process	g14367	1.0	109.0	2.0	19399.0	0.5	0.0112064092640193	*	0.0645907874612979	ns	g14367	1.0		0.0	2.0	1.41421356237309
GO:0098930	axonal transport	Biological Process	g9844	1.0	109.0	2.0	19399.0	0.5	0.0112064092640193	*	0.0645907874612979	ns	g9844	1.0		0.0	2.0	0.707106781186547
GO:1904427	positive regulation of calcium ion transmembrane transport	Biological Process	g20401	1.0	109.0	2.0	19399.0	0.5	0.0112064092640193	*	0.0645907874612979	ns	g20401	1.0		0.0	2.0	0.0
GO:1901827	zeaxanthin biosynthetic process	Biological Process	g2061	1.0	109.0	2.0	19399.0	0.5	0.0112064092640193	*	0.0645907874612979	ns	g2061	1.0		0.0	2.0	0.0
GO:0072274	metanephric glomerular basement membrane development	Biological Process	g10195	1.0	109.0	2.0	19399.0	0.5	0.0112064092640193	*	0.0645907874612979	ns		0.0	g10195	1.0	2.0	0.0
GO:0006178	guanine salvage	Biological Process	g5582	1.0	109.0	2.0	19399.0	0.5	0.0112064092640193	*	0.0645907874612979	ns		0.0	g5582	1.0	2.0	0.0
GO:0046100	hypoxanthine metabolic process	Biological Process	g5582	1.0	109.0	2.0	19399.0	0.5	0.0112064092640193	*	0.0645907874612979	ns		0.0	g5582	1.0	2.0	0.0
GO:0007352	zygotic specification of dorsal/ventral axis	Biological Process	g1030	1.0	109.0	2.0	19399.0	0.5	0.0112064092640193	*	0.0645907874612979	ns		0.0	g1030	1.0	2.0	-1.41421356237309
GO:1905492	positive regulation of branching morphogenesis of a nerve	Biological Process	g15919	1.0	109.0	2.0	19399.0	0.5	0.0112064092640193	*	0.0645907874612979	ns	g15919	1.0		0.0	2.0	1.41421356237309
GO:2001015	negative regulation of skeletal muscle cell differentiation	Biological Process	g14108	1.0	109.0	2.0	19399.0	0.5	0.0112064092640193	*	0.0645907874612979	ns		0.0	g14108	1.0	2.0	0.0
GO:0002447	eosinophil mediated immunity	Biological Process	g6747	1.0	109.0	2.0	19399.0	0.5	0.0112064092640193	*	0.0645907874612979	ns		0.0	g6747	1.0	2.0	-0.707106781186547
GO:0002269	leukocyte activation involved in inflammatory response	Biological Process	g6747	1.0	109.0	2.0	19399.0	0.5	0.0112064092640193	*	0.0645907874612979	ns		0.0	g6747	1.0	2.0	-0.707106781186547
GO:0110012	protein localization to P-body	Biological Process	g6747	1.0	109.0	2.0	19399.0	0.5	0.0112064092640193	*	0.0645907874612979	ns		0.0	g6747	1.0	2.0	-0.707106781186547
GO:0002334	transitional two stage B cell differentiation	Biological Process	g6747	1.0	109.0	2.0	19399.0	0.5	0.0112064092640193	*	0.0645907874612979	ns		0.0	g6747	1.0	2.0	-0.707106781186547
GO:0021623	oculomotor nerve formation	Biological Process	g2683	1.0	109.0	2.0	19399.0	0.5	0.0112064092640193	*	0.0645907874612979	ns	g2683	1.0		0.0	2.0	0.0
GO:0070172	positive regulation of tooth mineralization	Biological Process	g2683	1.0	109.0	2.0	19399.0	0.5	0.0112064092640193	*	0.0645907874612979	ns	g2683	1.0		0.0	2.0	1.41421356237309
GO:0031018	endocrine pancreas development	Biological Process	g7556, g16612	2.0	109.0	29.0	19399.0	0.069	0.0115047621949787	*	0.0652351110407168	ns	g7556	1.0	g16612	1.0	18.0	0.942809041582063
GO:0061036	positive regulation of cartilage development	Biological Process	g7556, g16612	2.0	109.0	29.0	19399.0	0.069	0.0115047621949787	*	0.0652351110407168	ns	g7556	1.0	g16612	1.0	25.0	0.0
GO:0051384	response to glucocorticoid	Biological Process	g11012, g14108	2.0	109.0	31.0	19399.0	0.0645	0.0130810367886542	*	0.073379719739563	ns		0.0	g11012, g14108	2.0	25.0	0.6
GO:0014032	neural crest cell development	Biological Process	g7556, g16612	2.0	109.0	32.0	19399.0	0.0625	0.0139024305976792	*	0.077162167708812	ns	g7556	1.0	g16612	1.0	26.0	0.784464540552736
GO:0030593	neutrophil chemotaxis	Biological Process	g19071, g9209	2.0	109.0	32.0	19399.0	0.0625	0.0139024305976792	*	0.077162167708812	ns	g19071, g9209	2.0		0.0	29.0	0.928476690885259
GO:0006813	potassium ion transport	Biological Process	g6789, g12560, g9617	3.0	109.0	91.0	19399.0	0.033	0.0146612964784973	*	0.0802933405078047	ns	g12560, g9617	2.0	g6789	1.0	64.0	1.75
GO:0001942	hair follicle development	Biological Process	g7556, g16612	2.0	109.0	33.0	19399.0	0.0606	0.0147456365039319	*	0.0802933405078047	ns	g7556	1.0	g16612	1.0	27.0	0.192450089729875
GO:0007616	long-term memory	Biological Process	g16484, g4955	2.0	109.0	34.0	19399.0	0.0588	0.0156103881693848	*	0.0802933405078047	ns	g16484, g4955	2.0		0.0	34.0	1.54348726628258
GO:0046928	regulation of neurotransmitter secretion	Biological Process	g6789, g5947	2.0	109.0	34.0	19399.0	0.0588	0.0156103881693848	*	0.0802933405078047	ns	g5947	1.0	g6789	1.0	25.0	2.0
GO:0007156	homophilic cell adhesion via plasma membrane adhesion molecules	Biological Process	g8762, g9844, g7012, g12364	4.0	109.0	171.0	19399.0	0.0234	0.0158531262983343	*	0.0802933405078047	ns	g8762, g9844, g7012, g12364	4.0		0.0	142.0	1.42660830910437
GO:0014053	negative regulation of gamma-aminobutyric acid secretion	Biological Process	g17059	1.0	109.0	3.0	19399.0	0.3333	0.0167628613643558	*	0.0802933405078047	ns	g17059	1.0		0.0	3.0	0.577350269189626
GO:0031652	positive regulation of heat generation	Biological Process	g17059	1.0	109.0	3.0	19399.0	0.3333	0.0167628613643558	*	0.0802933405078047	ns	g17059	1.0		0.0	3.0	-0.577350269189626
GO:0032677	regulation of interleukin-8 production	Biological Process	g12630	1.0	109.0	3.0	19399.0	0.3333	0.0167628613643558	*	0.0802933405078047	ns	g12630	1.0		0.0	3.0	0.577350269189626
GO:1903804	glycine import across plasma membrane	Biological Process	g19762	1.0	109.0	3.0	19399.0	0.3333	0.0167628613643558	*	0.0802933405078047	ns	g19762	1.0		0.0	2.0	1.41421356237309
GO:1904782	negative regulation of NMDA glutamate receptor activity	Biological Process	g19762	1.0	109.0	3.0	19399.0	0.3333	0.0167628613643558	*	0.0802933405078047	ns	g19762	1.0		0.0	3.0	-0.577350269189626
GO:0070455	positive regulation of heme biosynthetic process	Biological Process	g19762	1.0	109.0	3.0	19399.0	0.3333	0.0167628613643558	*	0.0802933405078047	ns	g19762	1.0		0.0	3.0	1.73205080756888
GO:0006579	amino-acid betaine catabolic process	Biological Process	g13726	1.0	109.0	3.0	19399.0	0.3333	0.0167628613643558	*	0.0802933405078047	ns	g13726	1.0		0.0	3.0	1.73205080756888
GO:0033566	gamma-tubulin complex localization	Biological Process	g12021	1.0	109.0	3.0	19399.0	0.3333	0.0167628613643558	*	0.0802933405078047	ns	g12021	1.0		0.0	3.0	-0.577350269189626
GO:0046636	negative regulation of alpha-beta T cell activation	Biological Process	g14367	1.0	109.0	3.0	19399.0	0.3333	0.0167628613643558	*	0.0802933405078047	ns	g14367	1.0		0.0	3.0	1.15470053837925
GO:0010157	response to chlorate	Biological Process	g11012	1.0	109.0	3.0	19399.0	0.3333	0.0167628613643558	*	0.0802933405078047	ns		0.0	g11012	1.0	3.0	-1.73205080756888
GO:0072249	metanephric podocyte development	Biological Process	g10195	1.0	109.0	3.0	19399.0	0.3333	0.0167628613643558	*	0.0802933405078047	ns		0.0	g10195	1.0	2.0	0.0
GO:0043103	hypoxanthine salvage	Biological Process	g5582	1.0	109.0	3.0	19399.0	0.3333	0.0167628613643558	*	0.0802933405078047	ns		0.0	g5582	1.0	3.0	0.577350269189626
GO:1904890	negative regulation of excitatory synapse assembly	Biological Process	g12364	1.0	109.0	3.0	19399.0	0.3333	0.0167628613643558	*	0.0802933405078047	ns	g12364	1.0		0.0	3.0	-0.577350269189626
GO:1905704	positive regulation of inhibitory synapse assembly	Biological Process	g12364	1.0	109.0	3.0	19399.0	0.3333	0.0167628613643558	*	0.0802933405078047	ns	g12364	1.0		0.0	3.0	-0.577350269189626
GO:0002344	B cell affinity maturation	Biological Process	g6747	1.0	109.0	3.0	19399.0	0.3333	0.0167628613643558	*	0.0802933405078047	ns		0.0	g6747	1.0	3.0	-1.15470053837925
GO:1990959	eosinophil homeostasis	Biological Process	g6747	1.0	109.0	3.0	19399.0	0.3333	0.0167628613643558	*	0.0802933405078047	ns		0.0	g6747	1.0	3.0	-1.15470053837925
GO:0006545	glycine biosynthetic process	Biological Process	g14389	1.0	109.0	3.0	19399.0	0.3333	0.0167628613643558	*	0.0802933405078047	ns	g14389	1.0		0.0	3.0	-0.577350269189626
GO:0002638	negative regulation of immunoglobulin production	Biological Process	g16606	1.0	109.0	3.0	19399.0	0.3333	0.0167628613643558	*	0.0802933405078047	ns	g16606	1.0		0.0	3.0	1.73205080756888
GO:0006812	monoatomic cation transport	Biological Process	g21307, g18308	2.0	109.0	36.0	19399.0	0.0556	0.0174034746896399	*	0.0829829315883285	ns	g21307, g18308	2.0		0.0	24.0	1.42886901662352
GO:0001658	branching involved in ureteric bud morphogenesis	Biological Process	g7556, g16612	2.0	109.0	40.0	19399.0	0.05	0.0212367263649827	*	0.0895804773871894	ns	g7556	1.0	g16612	1.0	34.0	0.857492925712544
GO:0050673	epithelial cell proliferation	Biological Process	g7556, g5515	2.0	109.0	40.0	19399.0	0.05	0.0212367263649827	*	0.0895804773871894	ns	g7556	1.0	g5515	1.0	35.0	0.50709255283711
GO:0051216	cartilage development	Biological Process	g7556, g16612, g19025	3.0	109.0	106.0	19399.0	0.0283	0.0219230811725755	*	0.0895804773871894	ns	g7556, g19025	2.0	g16612	1.0	90.0	0.421637021355784
GO:0009449	gamma-aminobutyric acid biosynthetic process	Biological Process	g17059	1.0	109.0	4.0	19399.0	0.25	0.0222883742593484	*	0.0895804773871894	ns	g17059	1.0		0.0	3.0	0.577350269189626
GO:0070474	positive regulation of uterine smooth muscle contraction	Biological Process	g17059	1.0	109.0	4.0	19399.0	0.25	0.0222883742593484	*	0.0895804773871894	ns	g17059	1.0		0.0	2.0	1.41421356237309
GO:0045875	negative regulation of sister chromatid cohesion	Biological Process	g17793	1.0	109.0	4.0	19399.0	0.25	0.0222883742593484	*	0.0895804773871894	ns	g17793	1.0		0.0	4.0	2.0
GO:0060012	synaptic transmission, glycinergic	Biological Process	g19762	1.0	109.0	4.0	19399.0	0.25	0.0222883742593484	*	0.0895804773871894	ns	g19762	1.0		0.0	3.0	1.15470053837925
GO:0060487	lung epithelial cell differentiation	Biological Process	g7556	1.0	109.0	4.0	19399.0	0.25	0.0222883742593484	*	0.0895804773871894	ns	g7556	1.0		0.0	3.0	-0.577350269189626
GO:0072189	ureter development	Biological Process	g7556	1.0	109.0	4.0	19399.0	0.25	0.0222883742593484	*	0.0895804773871894	ns	g7556	1.0		0.0	4.0	0.0
GO:0048143	astrocyte activation	Biological Process	g14367	1.0	109.0	4.0	19399.0	0.25	0.0222883742593484	*	0.0895804773871894	ns	g14367	1.0		0.0	4.0	1.0
GO:0046959	habituation	Biological Process	g16484	1.0	109.0	4.0	19399.0	0.25	0.0222883742593484	*	0.0895804773871894	ns	g16484	1.0		0.0	4.0	1.0
GO:0032232	negative regulation of actin filament bundle assembly	Biological Process	g16484	1.0	109.0	4.0	19399.0	0.25	0.0222883742593484	*	0.0895804773871894	ns	g16484	1.0		0.0	3.0	1.73205080756888
GO:0046015	regulation of transcription by glucose	Biological Process	g10098	1.0	109.0	4.0	19399.0	0.25	0.0222883742593484	*	0.0895804773871894	ns	g10098	1.0		0.0	3.0	0.577350269189626
GO:1904293	negative regulation of ERAD pathway	Biological Process	g6614	1.0	109.0	4.0	19399.0	0.25	0.0222883742593484	*	0.0895804773871894	ns		0.0	g6614	1.0	4.0	0.0
GO:0022612	gland morphogenesis	Biological Process	g2571	1.0	109.0	4.0	19399.0	0.25	0.0222883742593484	*	0.0895804773871894	ns	g2571	1.0		0.0	3.0	0.577350269189626
GO:0070562	regulation of vitamin D receptor signaling pathway	Biological Process	g5515	1.0	109.0	4.0	19399.0	0.25	0.0222883742593484	*	0.0895804773871894	ns		0.0	g5515	1.0	4.0	0.0
GO:0070681	glutaminyl-tRNAGln biosynthesis via transamidation	Biological Process	g6870	1.0	109.0	4.0	19399.0	0.25	0.0222883742593484	*	0.0895804773871894	ns	g6870	1.0		0.0	4.0	2.0
GO:1902916	positive regulation of protein polyubiquitination	Biological Process	g14485	1.0	109.0	4.0	19399.0	0.25	0.0222883742593484	*	0.0895804773871894	ns	g14485	1.0		0.0	4.0	0.0
GO:0002154	thyroid hormone mediated signaling pathway	Biological Process	g17210	1.0	109.0	4.0	19399.0	0.25	0.0222883742593484	*	0.0895804773871894	ns	g17210	1.0		0.0	4.0	1.0
GO:0046038	GMP catabolic process	Biological Process	g5582	1.0	109.0	4.0	19399.0	0.25	0.0222883742593484	*	0.0895804773871894	ns		0.0	g5582	1.0	4.0	0.0
GO:0098968	neurotransmitter receptor transport postsynaptic membrane to endosome	Biological Process	g2187	1.0	109.0	4.0	19399.0	0.25	0.0222883742593484	*	0.0895804773871894	ns	g2187	1.0		0.0	4.0	2.0
GO:0014042	positive regulation of neuron maturation	Biological Process	g15919	1.0	109.0	4.0	19399.0	0.25	0.0222883742593484	*	0.0895804773871894	ns	g15919	1.0		0.0	4.0	1.0
GO:0042092	type 2 immune response	Biological Process	g6747	1.0	109.0	4.0	19399.0	0.25	0.0222883742593484	*	0.0895804773871894	ns		0.0	g6747	1.0	4.0	-1.5
GO:0032732	positive regulation of interleukin-1 production	Biological Process	g18308	1.0	109.0	4.0	19399.0	0.25	0.0222883742593484	*	0.0895804773871894	ns	g18308	1.0		0.0	3.0	0.577350269189626
GO:0051174	regulation of phosphorus metabolic process	Biological Process	g16870	1.0	109.0	4.0	19399.0	0.25	0.0222883742593484	*	0.0895804773871894	ns	g16870	1.0		0.0	4.0	-1.0
GO:0042426	choline catabolic process	Biological Process	g14389	1.0	109.0	4.0	19399.0	0.25	0.0222883742593484	*	0.0895804773871894	ns	g14389	1.0		0.0	4.0	2.0
GO:0061589	calcium activated phosphatidylserine scrambling	Biological Process	g5830	1.0	109.0	4.0	19399.0	0.25	0.0222883742593484	*	0.0895804773871894	ns	g5830	1.0		0.0	4.0	2.0
GO:0071281	cellular response to iron ion	Biological Process	g2683	1.0	109.0	4.0	19399.0	0.25	0.0222883742593484	*	0.0895804773871894	ns	g2683	1.0		0.0	4.0	1.0
GO:0032743	positive regulation of interleukin-2 production	Biological Process	g19071, g9209	2.0	109.0	42.0	19399.0	0.0476	0.0232728251687501	*	0.0928258311863834	ns	g19071, g9209	2.0		0.0	38.0	1.78443563243839
GO:0072089	stem cell proliferation	Biological Process	g7556, g16612	2.0	109.0	43.0	19399.0	0.0465	0.024319870295783	*	0.0966346361374103	ns	g7556	1.0	g16612	1.0	34.0	1.02899151085505
GO:0070371	ERK1 and ERK2 cascade	Biological Process	g7556, g16612	2.0	109.0	44.0	19399.0	0.0455	0.0253859191903807	*	0.0984611197644503	ns	g7556	1.0	g16612	1.0	39.0	1.92153784566105
GO:1900087	positive regulation of G1/S transition of mitotic cell cycle	Biological Process	g15518, g12457	2.0	109.0	45.0	19399.0	0.0444	0.026470729438825	*	0.0984611197644503	ns	g15518, g12457	2.0		0.0	42.0	3.08606699924184
GO:0001708	cell fate specification	Biological Process	g7556, g16612	2.0	109.0	45.0	19399.0	0.0444	0.026470729438825	*	0.0984611197644503	ns	g7556	1.0	g16612	1.0	33.0	0.696310623822791
GO:0002062	chondrocyte differentiation	Biological Process	g7556, g16612	2.0	109.0	46.0	19399.0	0.0435	0.027574060707357	*	0.0984611197644503	ns	g7556	1.0	g16612	1.0	39.0	-1.12089707663561
GO:0043434	response to peptide hormone	Biological Process	g5515, g11012	2.0	109.0	46.0	19399.0	0.0435	0.027574060707357	*	0.0984611197644503	ns		0.0	g5515, g11012	2.0	42.0	1.23442679969674
GO:0046601	positive regulation of centriole replication	Biological Process	g15518	1.0	109.0	5.0	19399.0	0.2	0.0277831186370613	*	0.0984611197644503	ns	g15518	1.0		0.0	5.0	1.34164078649987
GO:1904951	positive regulation of establishment of protein localization	Biological Process	g15518	1.0	109.0	5.0	19399.0	0.2	0.0277831186370613	*	0.0984611197644503	ns	g15518	1.0		0.0	5.0	0.0
GO:0032288	myelin assembly	Biological Process	g7888	1.0	109.0	5.0	19399.0	0.2	0.0277831186370613	*	0.0984611197644503	ns	g7888	1.0		0.0	5.0	0.894427190999916
GO:0060350	endochondral bone morphogenesis	Biological Process	g7556	1.0	109.0	5.0	19399.0	0.2	0.0277831186370613	*	0.0984611197644503	ns	g7556	1.0		0.0	5.0	1.34164078649987
GO:0030238	male sex determination	Biological Process	g7556	1.0	109.0	5.0	19399.0	0.2	0.0277831186370613	*	0.0984611197644503	ns	g7556	1.0		0.0	4.0	1.0
GO:0140059	dendrite arborization	Biological Process	g12021	1.0	109.0	5.0	19399.0	0.2	0.0277831186370613	*	0.0984611197644503	ns	g12021	1.0		0.0	4.0	1.0
GO:0001973	G protein-coupled adenosine receptor signaling pathway	Biological Process	g14367	1.0	109.0	5.0	19399.0	0.2	0.0277831186370613	*	0.0984611197644503	ns	g14367	1.0		0.0	5.0	1.78885438199983
GO:0038065	collagen-activated signaling pathway	Biological Process	g4406	1.0	109.0	5.0	19399.0	0.2	0.0277831186370613	*	0.0984611197644503	ns		0.0	g4406	1.0	5.0	0.447213595499958
GO:0030070	insulin processing	Biological Process	g11012	1.0	109.0	5.0	19399.0	0.2	0.0277831186370613	*	0.0984611197644503	ns		0.0	g11012	1.0	5.0	-0.447213595499958
GO:1902950	regulation of dendritic spine maintenance	Biological Process	g21401	1.0	109.0	5.0	19399.0	0.2	0.0277831186370613	*	0.0984611197644503	ns	g21401	1.0		0.0	4.0	2.0
GO:0014036	neural crest cell fate specification	Biological Process	g16612	1.0	109.0	5.0	19399.0	0.2	0.0277831186370613	*	0.0984611197644503	ns		0.0	g16612	1.0	3.0	0.577350269189626
GO:0048677	axon extension involved in regeneration	Biological Process	g10195	1.0	109.0	5.0	19399.0	0.2	0.0277831186370613	*	0.0984611197644503	ns		0.0	g10195	1.0	5.0	0.447213595499958
GO:0150012	positive regulation of neuron projection arborization	Biological Process	g15919	1.0	109.0	5.0	19399.0	0.2	0.0277831186370613	*	0.0984611197644503	ns	g15919	1.0		0.0	5.0	1.34164078649987
GO:0038173	interleukin-17A-mediated signaling pathway	Biological Process	g6747	1.0	109.0	5.0	19399.0	0.2	0.0277831186370613	*	0.0984611197644503	ns		0.0	g6747	1.0	5.0	-0.894427190999916
GO:0097187	dentinogenesis	Biological Process	g16870	1.0	109.0	5.0	19399.0	0.2	0.0277831186370613	*	0.0984611197644503	ns	g16870	1.0		0.0	5.0	-1.34164078649987
GO:1902259	regulation of delayed rectifier potassium channel activity	Biological Process	g9617	1.0	109.0	5.0	19399.0	0.2	0.0277831186370613	*	0.0984611197644503	ns	g9617	1.0		0.0	2.0	1.41421356237309
GO:0061591	calcium activated galactosylceramide scrambling	Biological Process	g5830	1.0	109.0	5.0	19399.0	0.2	0.0277831186370613	*	0.0984611197644503	ns	g5830	1.0		0.0	5.0	2.23606797749979
GO:0061590	calcium activated phosphatidylcholine scrambling	Biological Process	g5830	1.0	109.0	5.0	19399.0	0.2	0.0277831186370613	*	0.0984611197644503	ns	g5830	1.0		0.0	5.0	2.23606797749979
GO:0003404	optic vesicle morphogenesis	Biological Process	g2683	1.0	109.0	5.0	19399.0	0.2	0.0277831186370613	*	0.0984611197644503	ns	g2683	1.0		0.0	4.0	0.0
GO:0071347	cellular response to interleukin-1	Biological Process	g7556, g16612	2.0	109.0	47.0	19399.0	0.0426	0.0286956747268104	*	0.100674791934529	ns	g7556	1.0	g16612	1.0	40.0	1.26491106406735
GO:0050714	positive regulation of protein secretion	Biological Process	g14367, g11012	2.0	109.0	47.0	19399.0	0.0426	0.0286956747268104	*	0.100674791934529	ns	g14367	1.0	g11012	1.0	41.0	1.09321633322024
GO:0030501	positive regulation of bone mineralization	Biological Process	g16870, g2683	2.0	109.0	47.0	19399.0	0.0426	0.0286956747268104	*	0.100674791934529	ns	g16870, g2683	2.0		0.0	45.0	0.447213595499958
GO:0010634	positive regulation of epithelial cell migration	Biological Process	g7556, g16612	2.0	109.0	48.0	19399.0	0.0417	0.0298353352773499	*	0.103633333463378	ns	g7556	1.0	g16612	1.0	42.0	1.54303349962092
GO:0007173	epidermal growth factor receptor signaling pathway	Biological Process	g7556, g16612	2.0	109.0	49.0	19399.0	0.0408	0.0309928081733132	*	0.104108597614987	ns	g7556	1.0	g16612	1.0	49.0	3.0
GO:0001837	epithelial to mesenchymal transition	Biological Process	g7556, g16612	2.0	109.0	49.0	19399.0	0.0408	0.0309928081733132	*	0.104108597614987	ns	g7556	1.0	g16612	1.0	45.0	0.74535599249993
GO:0048709	oligodendrocyte differentiation	Biological Process	g7556, g16612	2.0	109.0	49.0	19399.0	0.0408	0.0309928081733132	*	0.104108597614987	ns	g7556	1.0	g16612	1.0	40.0	0.316227766016838
GO:0030155	regulation of cell adhesion	Biological Process	g7556, g16612	2.0	109.0	49.0	19399.0	0.0408	0.0309928081733132	*	0.104108597614987	ns	g7556	1.0	g16612	1.0	48.0	1.73205080756888
GO:0006879	intracellular iron ion homeostasis	Biological Process	g19922, g6220	2.0	109.0	50.0	19399.0	0.04	0.0321678612481562	*	0.104108597614987	ns	g19922, g6220	2.0		0.0	48.0	1.58771324027147
GO:0060070	canonical Wnt signaling pathway	Biological Process	g7556, g16612, g20579	3.0	109.0	124.0	19399.0	0.0242	0.0327981895401671	*	0.104108597614987	ns	g7556	1.0	g16612, g20579	2.0	105.0	1.26867009483309
GO:0033602	negative regulation of dopamine secretion	Biological Process	g17059	1.0	109.0	6.0	19399.0	0.1667	0.0332472642526411	*	0.104108597614987	ns	g17059	1.0		0.0	6.0	0.816496580927726
GO:1903724	positive regulation of centriole elongation	Biological Process	g15518	1.0	109.0	6.0	19399.0	0.1667	0.0332472642526411	*	0.104108597614987	ns	g15518	1.0		0.0	6.0	0.816496580927726
GO:1902857	positive regulation of non-motile cilium assembly	Biological Process	g15518	1.0	109.0	6.0	19399.0	0.1667	0.0332472642526411	*	0.104108597614987	ns	g15518	1.0		0.0	6.0	1.63299316185545
GO:0006021	inositol biosynthetic process	Biological Process	g3012	1.0	109.0	6.0	19399.0	0.1667	0.0332472642526411	*	0.104108597614987	ns	g3012	1.0		0.0	6.0	0.0
GO:0060033	anatomical structure regression	Biological Process	g18689	1.0	109.0	6.0	19399.0	0.1667	0.0332472642526411	*	0.104108597614987	ns		0.0	g18689	1.0	6.0	0.816496580927726
GO:0015695	organic cation transport	Biological Process	g3719	1.0	109.0	6.0	19399.0	0.1667	0.0332472642526411	*	0.104108597614987	ns	g3719	1.0		0.0	6.0	2.44948974278318
GO:0030951	establishment or maintenance of microtubule cytoskeleton polarity	Biological Process	g9844	1.0	109.0	6.0	19399.0	0.1667	0.0332472642526411	*	0.104108597614987	ns	g9844	1.0		0.0	6.0	0.0
GO:0070192	chromosome organization involved in meiotic cell cycle	Biological Process	g12457	1.0	109.0	6.0	19399.0	0.1667	0.0332472642526411	*	0.104108597614987	ns	g12457	1.0		0.0	6.0	2.44948974278318
GO:0000183	rDNA heterochromatin formation	Biological Process	g10098	1.0	109.0	6.0	19399.0	0.1667	0.0332472642526411	*	0.104108597614987	ns	g10098	1.0		0.0	6.0	0.816496580927726
GO:0060736	prostate gland growth	Biological Process	g2571	1.0	109.0	6.0	19399.0	0.1667	0.0332472642526411	*	0.104108597614987	ns	g2571	1.0		0.0	6.0	1.63299316185545
GO:0006450	regulation of translational fidelity	Biological Process	g6870	1.0	109.0	6.0	19399.0	0.1667	0.0332472642526411	*	0.104108597614987	ns	g6870	1.0		0.0	6.0	0.816496580927726
GO:0051046	regulation of secretion	Biological Process	g3155	1.0	109.0	6.0	19399.0	0.1667	0.0332472642526411	*	0.104108597614987	ns	g3155	1.0		0.0	6.0	2.44948974278318
GO:0051454	intracellular pH elevation	Biological Process	g6866	1.0	109.0	6.0	19399.0	0.1667	0.0332472642526411	*	0.104108597614987	ns	g6866	1.0		0.0	4.0	1.0
GO:0097061	dendritic spine organization	Biological Process	g21081	1.0	109.0	6.0	19399.0	0.1667	0.0332472642526411	*	0.104108597614987	ns	g21081	1.0		0.0	5.0	2.23606797749979
GO:0061099	negative regulation of protein tyrosine kinase activity	Biological Process	g16352	1.0	109.0	6.0	19399.0	0.1667	0.0332472642526411	*	0.104108597614987	ns	g16352	1.0		0.0	6.0	0.816496580927726
GO:0032263	GMP salvage	Biological Process	g5582	1.0	109.0	6.0	19399.0	0.1667	0.0332472642526411	*	0.104108597614987	ns		0.0	g5582	1.0	6.0	0.816496580927726
GO:0001768	establishment of T cell polarity	Biological Process	g6747	1.0	109.0	6.0	19399.0	0.1667	0.0332472642526411	*	0.104108597614987	ns		0.0	g6747	1.0	5.0	-0.894427190999916
GO:0036179	osteoclast maturation	Biological Process	g16870	1.0	109.0	6.0	19399.0	0.1667	0.0332472642526411	*	0.104108597614987	ns	g16870	1.0		0.0	6.0	0.0
GO:0021559	trigeminal nerve development	Biological Process	g2683	1.0	109.0	6.0	19399.0	0.1667	0.0332472642526411	*	0.104108597614987	ns	g2683	1.0		0.0	4.0	1.0
GO:0065003	protein-containing complex assembly	Biological Process	g7556, g16484, g16612	3.0	109.0	125.0	19399.0	0.024	0.0334711574546382	*	0.104187668159987	ns	g7556, g16484	2.0	g16612	1.0	105.0	2.9277002188456
GO:0007267	cell-cell signaling	Biological Process	g14367, g11012, g18308	3.0	109.0	125.0	19399.0	0.024	0.0334711574546382	*	0.104187668159987	ns	g14367, g18308	2.0	g11012	1.0	89.0	1.90799618401145
GO:0032729	positive regulation of type II interferon production	Biological Process	g19071, g9209	2.0	109.0	52.0	19399.0	0.0385	0.0345697892742822	*	0.107289079729947	ns	g19071, g9209	2.0		0.0	42.0	2.16024689946929
GO:0009410	response to xenobiotic stimulus	Biological Process	g17059, g14367, g11012, g6747	4.0	109.0	219.0	19399.0	0.0183	0.035119642438649	*	0.108674055805731	ns	g17059, g14367	2.0	g11012, g6747	2.0	193.0	2.44737355254556
GO:0071364	cellular response to epidermal growth factor stimulus	Biological Process	g7556, g16612	2.0	109.0	53.0	19399.0	0.0377	0.0357962098540048	*	0.110117959345604	ns	g7556	1.0	g16612	1.0	49.0	3.85714285714286
GO:0050679	positive regulation of epithelial cell proliferation	Biological Process	g7556, g16612	2.0	109.0	53.0	19399.0	0.0377	0.0357962098540048	*	0.110117959345604	ns	g7556	1.0	g16612	1.0	45.0	1.19256958799989
GO:0007417	central nervous system development	Biological Process	g7556, g14367, g7012	3.0	109.0	132.0	19399.0	0.0227	0.0383822833624986	*	0.113026038858245	ns	g7556, g14367, g7012	3.0		0.0	109.0	0.0
GO:1905832	positive regulation of spindle assembly	Biological Process	g15518	1.0	109.0	7.0	19399.0	0.1429	0.0386809799333746	*	0.113026038858245	ns	g15518	1.0		0.0	7.0	0.377964473009227
GO:0046599	regulation of centriole replication	Biological Process	g15518	1.0	109.0	7.0	19399.0	0.1429	0.0386809799333746	*	0.113026038858245	ns	g15518	1.0		0.0	7.0	1.13389341902768
GO:0046985	positive regulation of hemoglobin biosynthetic process	Biological Process	g19762	1.0	109.0	7.0	19399.0	0.1429	0.0386809799333746	*	0.113026038858245	ns	g19762	1.0		0.0	6.0	1.63299316185545
GO:0060013	righting reflex	Biological Process	g16484	1.0	109.0	7.0	19399.0	0.1429	0.0386809799333746	*	0.113026038858245	ns	g16484	1.0		0.0	6.0	0.408248290463863
GO:0046040	IMP metabolic process	Biological Process	g5582	1.0	109.0	7.0	19399.0	0.1429	0.0386809799333746	*	0.113026038858245	ns		0.0	g5582	1.0	7.0	1.13389341902768
GO:1902231	positive regulation of intrinsic apoptotic signaling pathway in response to DNA damage	Biological Process	g20768	1.0	109.0	7.0	19399.0	0.1429	0.0386809799333746	*	0.113026038858245	ns		0.0	g20768	1.0	6.0	0.816496580927726
GO:0097490	sympathetic neuron projection extension	Biological Process	g14108	1.0	109.0	7.0	19399.0	0.1429	0.0386809799333746	*	0.113026038858245	ns		0.0	g14108	1.0	7.0	0.377964473009227
GO:0023035	CD40 signaling pathway	Biological Process	g6747	1.0	109.0	7.0	19399.0	0.1429	0.0386809799333746	*	0.113026038858245	ns		0.0	g6747	1.0	7.0	0.0
GO:0072538	T-helper 17 type immune response	Biological Process	g6747	1.0	109.0	7.0	19399.0	0.1429	0.0386809799333746	*	0.113026038858245	ns		0.0	g6747	1.0	7.0	-1.51185789203691
GO:0050859	negative regulation of B cell receptor signaling pathway	Biological Process	g16606	1.0	109.0	7.0	19399.0	0.1429	0.0386809799333746	*	0.113026038858245	ns	g16606	1.0		0.0	7.0	1.13389341902768
GO:0042127	regulation of cell population proliferation	Biological Process	g7556, g16612, g2683	3.0	109.0	133.0	19399.0	0.0226	0.0391123270791614	*	0.113968975294556	ns	g7556, g2683	2.0	g16612	1.0	120.0	2.37346441585572
GO:0034446	substrate adhesion-dependent cell spreading	Biological Process	g16352, g10195	2.0	109.0	56.0	19399.0	0.0357	0.0395746127894102	*	0.114362999493364	ns	g16352	1.0	g10195	1.0	54.0	1.4969103983675
GO:0007166	cell surface receptor signaling pathway	Biological Process	g6694, g8529, g16606	3.0	109.0	137.0	19399.0	0.0219	0.0421030111137702	*	0.119804587640699	ns	g6694, g16606	2.0	g8529	1.0	112.0	2.45676907455998
GO:0001504	neurotransmitter uptake	Biological Process	g19762	1.0	109.0	8.0	19399.0	0.125	0.0440844335837079	*	0.119804587640699	ns	g19762	1.0		0.0	6.0	2.44948974278318
GO:0014049	positive regulation of glutamate secretion	Biological Process	g14367	1.0	109.0	8.0	19399.0	0.125	0.0440844335837079	*	0.119804587640699	ns	g14367	1.0		0.0	7.0	1.13389341902768
GO:0031000	response to caffeine	Biological Process	g14367	1.0	109.0	8.0	19399.0	0.125	0.0440844335837079	*	0.119804587640699	ns	g14367	1.0		0.0	8.0	1.41421356237309
GO:0014074	response to purine-containing compound	Biological Process	g14367	1.0	109.0	8.0	19399.0	0.125	0.0440844335837079	*	0.119804587640699	ns	g14367	1.0		0.0	8.0	1.41421356237309
GO:0007600	sensory perception	Biological Process	g14367	1.0	109.0	8.0	19399.0	0.125	0.0440844335837079	*	0.119804587640699	ns	g14367	1.0		0.0	6.0	1.63299316185545
GO:0140060	axon arborization	Biological Process	g9844	1.0	109.0	8.0	19399.0	0.125	0.0440844335837079	*	0.119804587640699	ns	g9844	1.0		0.0	8.0	0.707106781186547
GO:0033148	positive regulation of intracellular estrogen receptor signaling pathway	Biological Process	g14485	1.0	109.0	8.0	19399.0	0.125	0.0440844335837079	*	0.119804587640699	ns	g14485	1.0		0.0	8.0	1.41421356237309
GO:0043043	peptide biosynthetic process	Biological Process	g11012	1.0	109.0	8.0	19399.0	0.125	0.0440844335837079	*	0.119804587640699	ns		0.0	g11012	1.0	7.0	-0.377964473009227
GO:0034755	iron ion transmembrane transport	Biological Process	g6220	1.0	109.0	8.0	19399.0	0.125	0.0440844335837079	*	0.119804587640699	ns	g6220	1.0		0.0	7.0	1.51185789203691
GO:0060340	positive regulation of type I interferon-mediated signaling pathway	Biological Process	g15637	1.0	109.0	8.0	19399.0	0.125	0.0440844335837079	*	0.119804587640699	ns		0.0	g15637	1.0	7.0	1.13389341902768
GO:0071895	odontoblast differentiation	Biological Process	g16870	1.0	109.0	8.0	19399.0	0.125	0.0440844335837079	*	0.119804587640699	ns	g16870	1.0		0.0	8.0	0.0
GO:0061029	eyelid development in camera-type eye	Biological Process	g2683	1.0	109.0	8.0	19399.0	0.125	0.0440844335837079	*	0.119804587640699	ns	g2683	1.0		0.0	8.0	0.707106781186547
GO:0050849	negative regulation of calcium-mediated signaling	Biological Process	g16606	1.0	109.0	8.0	19399.0	0.125	0.0440844335837079	*	0.119804587640699	ns	g16606	1.0		0.0	6.0	1.63299316185545
GO:0030888	regulation of B cell proliferation	Biological Process	g16606	1.0	109.0	8.0	19399.0	0.125	0.0440844335837079	*	0.119804587640699	ns	g16606	1.0		0.0	8.0	2.82842712474619
GO:0035249	synaptic transmission, glutamatergic	Biological Process	g14367, g21588	2.0	109.0	60.0	19399.0	0.0333	0.0448356392337123	*	0.121218004010733	ns	g14367	1.0	g21588	1.0	55.0	2.69679944985297
GO:0071466	cellular response to xenobiotic stimulus	Biological Process	g19071, g9209	2.0	109.0	60.0	19399.0	0.0333	0.0448356392337123	*	0.121218004010733	ns	g19071, g9209	2.0		0.0	53.0	1.37360563948689
GO:0071260	cellular response to mechanical stimulus	Biological Process	g7556, g16612	2.0	109.0	63.0	19399.0	0.0317	0.0489412952392424	*	0.128418871305861	ns	g7556	1.0	g16612	1.0	54.0	2.17732421580727
GO:0051897	positive regulation of phosphatidylinositol 3-kinase/protein kinase B signal transduction	Biological Process	g7556, g19922, g16612	3.0	109.0	146.0	19399.0	0.0205	0.0492395433370817	*	0.128418871305861	ns	g7556, g19922	2.0	g16612	1.0	131.0	1.92214892465428
GO:0032060	bleb assembly	Biological Process	g7888	1.0	109.0	9.0	19399.0	0.1111	0.0494577921902458	*	0.128418871305861	ns	g7888	1.0		0.0	8.0	-0.707106781186547
GO:0001963	synaptic transmission, dopaminergic	Biological Process	g14367	1.0	109.0	9.0	19399.0	0.1111	0.0494577921902458	*	0.128418871305861	ns	g14367	1.0		0.0	6.0	1.63299316185545
GO:0060081	membrane hyperpolarization	Biological Process	g6866	1.0	109.0	9.0	19399.0	0.1111	0.0494577921902458	*	0.128418871305861	ns	g6866	1.0		0.0	8.0	-1.41421356237309
GO:0014002	astrocyte development	Biological Process	g10195	1.0	109.0	9.0	19399.0	0.1111	0.0494577921902458	*	0.128418871305861	ns		0.0	g10195	1.0	8.0	1.41421356237309
GO:0032264	IMP salvage	Biological Process	g5582	1.0	109.0	9.0	19399.0	0.1111	0.0494577921902458	*	0.128418871305861	ns		0.0	g5582	1.0	8.0	0.707106781186547
GO:1904861	excitatory synapse assembly	Biological Process	g12364	1.0	109.0	9.0	19399.0	0.1111	0.0494577921902458	*	0.128418871305861	ns	g12364	1.0		0.0	7.0	1.13389341902768
GO:0023019	signal transduction involved in regulation of gene expression	Biological Process	g6747	1.0	109.0	9.0	19399.0	0.1111	0.0494577921902458	*	0.128418871305861	ns		0.0	g6747	1.0	6.0	1.22474487139159
GO:0046578	regulation of Ras protein signal transduction	Biological Process	g4955	1.0	109.0	9.0	19399.0	0.1111	0.0494577921902458	*	0.128418871305861	ns	g4955	1.0		0.0	9.0	1.0
GO:0010944	negative regulation of transcription by competitive promoter binding	Biological Process	g2683	1.0	109.0	9.0	19399.0	0.1111	0.0494577921902458	*	0.128418871305861	ns	g2683	1.0		0.0	8.0	1.76776695296637

## Sheet: Molecular Function
GO_ID	GO_Term	GO_Category	IDs	S	TS	B	TB	Rich.Factor	P.value	Sig.Sign.P	Q.value	Sig.Sign.Q	S_Up_IDs	S_Up_Num	S_Down_IDs	S_Down_Num	MapID_Count	ZScore
GO:0008480	sarcosine dehydrogenase activity	Molecular Function	g14393, g14389	2.0	109.0	2.0	19399.0	1.0	3.12834005509227E-5	****	0.00182312706543988	**	g14393, g14389	2.0		0.0	2.0	1.41421356237309
GO:0004115	3',5'-cyclic-AMP phosphodiesterase activity	Molecular Function	g19071, g14413, g9209	3.0	109.0	34.0	19399.0	0.0882	9.09609856685182E-4	***	0.0167400129765396	*	g19071, g14413, g9209	3.0		0.0	28.0	0.755928946018454
GO:0043015	gamma-tubulin binding	Molecular Function	g15518, g19071, g9209	3.0	109.0	36.0	19399.0	0.0833	0.00107651749382238	**	0.0177130062037478	*	g15518, g19071, g9209	3.0		0.0	36.0	1.66666666666667
GO:0047555	3',5'-cyclic-GMP phosphodiesterase activity	Molecular Function	g19071, g14413, g9209	3.0	109.0	37.0	19399.0	0.0811	0.00116674031156512	**	0.0185440998004819	*	g19071, g14413, g9209	3.0		0.0	30.0	1.6431676725155
GO:0000987	cis-regulatory region sequence-specific DNA binding	Molecular Function	g7556, g16612, g2261	3.0	109.0	46.0	19399.0	0.0652	0.00219744153112147	**	0.0315769337828277	*	g7556, g2261	2.0	g16612	1.0	38.0	3.73109268600754
GO:0097157	pre-mRNA intronic binding	Molecular Function	g7556, g16612	2.0	109.0	13.0	19399.0	0.1538	0.00234339258208879	**	0.0323449844554098	*	g7556	1.0	g16612	1.0	13.0	1.9414506867883
GO:0034236	protein kinase A catalytic subunit binding	Molecular Function	g7556, g16612	2.0	109.0	16.0	19399.0	0.125	0.00356579180967055	**	0.0420282652622967	*	g7556	1.0	g16612	1.0	16.0	1.0
GO:0047298	(S)-3-amino-2-methylpropionate transaminase activity	Molecular Function	g17059	1.0	109.0	1.0	19399.0	1.0	0.00561884633228527	**	0.0471533584205379	*	g17059	1.0		0.0	1.0	1.0
GO:0003867	4-aminobutyrate transaminase activity	Molecular Function	g17059	1.0	109.0	1.0	19399.0	1.0	0.00561884633228527	**	0.0471533584205379	*	g17059	1.0		0.0	1.0	1.0
GO:0034386	4-aminobutyrate:2-oxoglutarate transaminase activity	Molecular Function	g17059	1.0	109.0	1.0	19399.0	1.0	0.00561884633228527	**	0.0471533584205379	*	g17059	1.0		0.0	1.0	1.0
GO:0032145	succinate-semialdehyde dehydrogenase binding	Molecular Function	g17059	1.0	109.0	1.0	19399.0	1.0	0.00561884633228527	**	0.0471533584205379	*	g17059	1.0		0.0	1.0	1.0
GO:0031877	somatostatin receptor binding	Molecular Function	g16484	1.0	109.0	1.0	19399.0	1.0	0.00561884633228527	**	0.0471533584205379	*	g16484	1.0		0.0	1.0	1.0
GO:0047658	alpha-amino-acid esterase activity	Molecular Function	g2111	1.0	109.0	1.0	19399.0	1.0	0.00561884633228527	**	0.0471533584205379	*	g2111	1.0		0.0	1.0	1.0
GO:0070287	ferritin receptor activity	Molecular Function	g6220	1.0	109.0	1.0	19399.0	1.0	0.00561884633228527	**	0.0471533584205379	*	g6220	1.0		0.0	1.0	1.0
GO:0052751	GDP-mannose hydrolase activity	Molecular Function	g14887	1.0	109.0	1.0	19399.0	1.0	0.00561884633228527	**	0.0471533584205379	*		0.0	g14887	1.0	1.0	-1.0
GO:0043425	bHLH transcription factor binding	Molecular Function	g7556, g16612	2.0	109.0	27.0	19399.0	0.0741	0.0100189891852871	*	0.0645907874612979	ns	g7556	1.0	g16612	1.0	22.0	0.21320071635561
GO:0008116	prostaglandin-I synthase activity	Molecular Function	g10588	1.0	109.0	2.0	19399.0	0.5	0.0112064092640193	*	0.0645907874612979	ns	g10588	1.0		0.0	2.0	1.41421356237309
GO:0015375	glycine:sodium symporter activity	Molecular Function	g19762	1.0	109.0	2.0	19399.0	0.5	0.0112064092640193	*	0.0645907874612979	ns	g19762	1.0		0.0	2.0	1.41421356237309
GO:0047150	betaine-homocysteine S-methyltransferase activity	Molecular Function	g13726	1.0	109.0	2.0	19399.0	0.5	0.0112064092640193	*	0.0645907874612979	ns	g13726	1.0		0.0	2.0	1.41421356237309
GO:0052885	all-trans-retinyl-ester hydrolase, 11-cis retinol forming activity	Molecular Function	g2061	1.0	109.0	2.0	19399.0	0.5	0.0112064092640193	*	0.0645907874612979	ns	g2061	1.0		0.0	2.0	0.0
GO:0052884	all-trans-retinyl-palmitate hydrolase, 11-cis retinol forming activity	Molecular Function	g2061	1.0	109.0	2.0	19399.0	0.5	0.0112064092640193	*	0.0645907874612979	ns	g2061	1.0		0.0	2.0	0.0
GO:0008768	UDP-sugar diphosphatase activity	Molecular Function	g14887	1.0	109.0	2.0	19399.0	0.5	0.0112064092640193	*	0.0645907874612979	ns		0.0	g14887	1.0	2.0	-1.41421356237309
GO:0002057	guanine binding	Molecular Function	g5582	1.0	109.0	2.0	19399.0	0.5	0.0112064092640193	*	0.0645907874612979	ns		0.0	g5582	1.0	2.0	0.0
GO:0052657	guanine phosphoribosyltransferase activity	Molecular Function	g5582	1.0	109.0	2.0	19399.0	0.5	0.0112064092640193	*	0.0645907874612979	ns		0.0	g5582	1.0	2.0	0.0
GO:0004422	hypoxanthine phosphoribosyltransferase activity	Molecular Function	g5582	1.0	109.0	2.0	19399.0	0.5	0.0112064092640193	*	0.0645907874612979	ns		0.0	g5582	1.0	2.0	0.0
GO:0106137	IkappaB kinase complex binding	Molecular Function	g15919	1.0	109.0	2.0	19399.0	0.5	0.0112064092640193	*	0.0645907874612979	ns	g15919	1.0		0.0	2.0	1.41421356237309
GO:0030246	carbohydrate binding	Molecular Function	g18689, g7012, g8529, g16606	4.0	109.0	155.0	19399.0	0.0258	0.0114098109801533	*	0.0652351110407168	ns	g7012, g16606	2.0	g18689, g8529	2.0	126.0	2.76169949976172
GO:0098632	cell-cell adhesion mediator activity	Molecular Function	g7012, g12364	2.0	109.0	31.0	19399.0	0.0645	0.0130810367886542	*	0.073379719739563	ns	g7012, g12364	2.0		0.0	25.0	2.0
GO:0050839	cell adhesion molecule binding	Molecular Function	g7012, g15294, g8529	3.0	109.0	90.0	19399.0	0.0333	0.0142350528898837	*	0.0785924762183581	ns	g7012	1.0	g15294, g8529	2.0	78.0	0.226455406828919
GO:0038064	collagen receptor activity	Molecular Function	g4406	1.0	109.0	3.0	19399.0	0.3333	0.0167628613643558	*	0.0802933405078047	ns		0.0	g4406	1.0	3.0	0.577350269189626
GO:0050251	retinol isomerase activity	Molecular Function	g2061	1.0	109.0	3.0	19399.0	0.3333	0.0167628613643558	*	0.0802933405078047	ns	g2061	1.0		0.0	3.0	0.577350269189626
GO:0050786	RAGE receptor binding	Molecular Function	g14108	1.0	109.0	3.0	19399.0	0.3333	0.0167628613643558	*	0.0802933405078047	ns		0.0	g14108	1.0	2.0	0.0
GO:0008270	zinc ion binding	Molecular Function	g17793, g13726, g1028, g10098, g5515, g21081, g17210, g3130, g1030, g14108, g15637	11.0	109.0	948.0	19399.0	0.0116	0.0175649966217761	*	0.0833741242363941	ns	g17793, g13726, g1028, g10098, g21081, g17210, g3130	7.0	g5515, g1030, g14108, g15637	4.0	825.0	8.59943620421147
GO:0052834	inositol monophosphate phosphatase activity	Molecular Function	g3012	1.0	109.0	4.0	19399.0	0.25	0.0222883742593484	*	0.0895804773871894	ns	g3012	1.0		0.0	4.0	-1.0
GO:0031403	lithium ion binding	Molecular Function	g3012	1.0	109.0	4.0	19399.0	0.25	0.0222883742593484	*	0.0895804773871894	ns	g3012	1.0		0.0	4.0	-1.0
GO:1990430	extracellular matrix protein binding	Molecular Function	g18689	1.0	109.0	4.0	19399.0	0.25	0.0222883742593484	*	0.0895804773871894	ns		0.0	g18689	1.0	4.0	-1.0
GO:0050567	glutaminyl-tRNA synthase (glutamine-hydrolyzing) activity	Molecular Function	g6870	1.0	109.0	4.0	19399.0	0.25	0.0222883742593484	*	0.0895804773871894	ns	g6870	1.0		0.0	4.0	2.0
GO:0045569	TRAIL binding	Molecular Function	g3130	1.0	109.0	4.0	19399.0	0.25	0.0222883742593484	*	0.0895804773871894	ns	g3130	1.0		0.0	4.0	1.0
GO:0032813	tumor necrosis factor receptor superfamily binding	Molecular Function	g3130	1.0	109.0	4.0	19399.0	0.25	0.0222883742593484	*	0.0895804773871894	ns	g3130	1.0		0.0	4.0	0.0
GO:0016524	latrotoxin receptor activity	Molecular Function	g8529	1.0	109.0	4.0	19399.0	0.25	0.0222883742593484	*	0.0895804773871894	ns		0.0	g8529	1.0	4.0	0.0
GO:0002060	purine nucleobase binding	Molecular Function	g5582	1.0	109.0	4.0	19399.0	0.25	0.0222883742593484	*	0.0895804773871894	ns		0.0	g5582	1.0	3.0	0.577350269189626
GO:0034987	immunoglobulin receptor binding	Molecular Function	g21171	1.0	109.0	4.0	19399.0	0.25	0.0222883742593484	*	0.0895804773871894	ns	g21171	1.0		0.0	3.0	0.577350269189626
GO:0030552	cAMP binding	Molecular Function	g19071, g9209	2.0	109.0	42.0	19399.0	0.0476	0.0232728251687501	*	0.0928258311863834	ns	g19071, g9209	2.0		0.0	28.0	3.40168025708304
GO:0042802	identical protein binding	Molecular Function	g17059, g15518, g3012, g14367, g16484, g19922, g14485, g20401, g11012, g3130, g15294, g5582, g14108	13.0	109.0	1281.0	19399.0	0.0101	0.0274142265485273	*	0.0984611197644503	ns	g17059, g15518, g3012, g14367, g16484, g19922, g14485, g20401, g3130	9.0	g11012, g15294, g5582, g14108	4.0	1105.0	7.18979920927443
GO:0009378	four-way junction helicase activity	Molecular Function	g17793	1.0	109.0	5.0	19399.0	0.2	0.0277831186370613	*	0.0984611197644503	ns	g17793	1.0		0.0	5.0	1.34164078649987
GO:0031802	type 5 metabotropic glutamate receptor binding	Molecular Function	g14367	1.0	109.0	5.0	19399.0	0.2	0.0277831186370613	*	0.0984611197644503	ns	g14367	1.0		0.0	5.0	1.34164078649987
GO:0140949	histone H3K9 trimethyltransferase activity	Molecular Function	g10098	1.0	109.0	5.0	19399.0	0.2	0.0277831186370613	*	0.0984611197644503	ns	g10098	1.0		0.0	5.0	1.34164078649987
GO:0150043	structural constituent of synapse-associated extracellular matrix	Molecular Function	g10195	1.0	109.0	5.0	19399.0	0.2	0.0277831186370613	*	0.0984611197644503	ns		0.0	g10195	1.0	4.0	1.0
GO:0019869	chloride channel inhibitor activity	Molecular Function	g5830	1.0	109.0	5.0	19399.0	0.2	0.0277831186370613	*	0.0984611197644503	ns	g5830	1.0		0.0	5.0	1.34164078649987
GO:0106256	hydroperoxy icosatetraenoate dehydratase activity	Molecular Function	g10588	1.0	109.0	6.0	19399.0	0.1667	0.0332472642526411	*	0.104108597614987	ns	g10588	1.0		0.0	6.0	1.63299316185545
GO:0008934	inositol monophosphate 1-phosphatase activity	Molecular Function	g3012	1.0	109.0	6.0	19399.0	0.1667	0.0332472642526411	*	0.104108597614987	ns	g3012	1.0		0.0	6.0	0.0
GO:0052832	inositol monophosphate 3-phosphatase activity	Molecular Function	g3012	1.0	109.0	6.0	19399.0	0.1667	0.0332472642526411	*	0.104108597614987	ns	g3012	1.0		0.0	6.0	0.0
GO:0052833	inositol monophosphate 4-phosphatase activity	Molecular Function	g3012	1.0	109.0	6.0	19399.0	0.1667	0.0332472642526411	*	0.104108597614987	ns	g3012	1.0		0.0	6.0	0.0
GO:0071532	ankyrin repeat binding	Molecular Function	g16484	1.0	109.0	6.0	19399.0	0.1667	0.0332472642526411	*	0.104108597614987	ns	g16484	1.0		0.0	6.0	0.0
GO:0008454	alpha-1,3-mannosylglycoprotein 4-beta-N-acetylglucosaminyltransferase activity	Molecular Function	g5446	1.0	109.0	6.0	19399.0	0.1667	0.0332472642526411	*	0.104108597614987	ns		0.0	g5446	1.0	6.0	0.0
GO:0005042	netrin receptor activity	Molecular Function	g11762	1.0	109.0	6.0	19399.0	0.1667	0.0332472642526411	*	0.104108597614987	ns	g11762	1.0		0.0	6.0	0.0
GO:0003834	beta-carotene 15,15'-dioxygenase activity	Molecular Function	g2061	1.0	109.0	6.0	19399.0	0.1667	0.0332472642526411	*	0.104108597614987	ns	g2061	1.0		0.0	4.0	0.0
GO:0005246	calcium channel regulator activity	Molecular Function	g19071, g9209	2.0	109.0	55.0	19399.0	0.0364	0.0382988429393211	*	0.113026038858245	ns	g19071, g9209	2.0		0.0	45.0	0.894427190999916
GO:0016705	oxidoreductase activity, acting on paired donors, with incorporation or reduction of molecular oxygen	Molecular Function	g10588	1.0	109.0	7.0	19399.0	0.1429	0.0386809799333746	*	0.113026038858245	ns	g10588	1.0		0.0	7.0	-1.13389341902768
GO:0098639	collagen binding involved in cell-matrix adhesion	Molecular Function	g4406	1.0	109.0	7.0	19399.0	0.1429	0.0386809799333746	*	0.113026038858245	ns		0.0	g4406	1.0	7.0	-1.13389341902768
GO:0044729	hemi-methylated DNA-binding	Molecular Function	g1028	1.0	109.0	7.0	19399.0	0.1429	0.0386809799333746	*	0.113026038858245	ns	g1028	1.0		0.0	7.0	2.26778683805536
GO:0030160	synaptic receptor adaptor activity	Molecular Function	g16484	1.0	109.0	7.0	19399.0	0.1429	0.0386809799333746	*	0.113026038858245	ns	g16484	1.0		0.0	5.0	1.34164078649987
GO:0031419	cobalamin binding	Molecular Function	g2557	1.0	109.0	7.0	19399.0	0.1429	0.0386809799333746	*	0.113026038858245	ns		0.0	g2557	1.0	7.0	-0.377964473009227
GO:0055077	gap junction hemi-channel activity	Molecular Function	g18308	1.0	109.0	7.0	19399.0	0.1429	0.0386809799333746	*	0.113026038858245	ns	g18308	1.0		0.0	7.0	-0.377964473009227
GO:0030020	extracellular matrix structural constituent conferring tensile strength	Molecular Function	g2198, g17312	2.0	109.0	56.0	19399.0	0.0357	0.0395746127894102	*	0.114362999493364	ns		0.0	g2198, g17312	2.0	47.0	0.145864991497895
GO:0001228	DNA-binding transcription activator activity, RNA polymerase II-specific	Molecular Function	g7556, g2571, g16612, g13037, g2683	5.0	109.0	336.0	19399.0	0.0149	0.0411616079474863	*	0.118622326200311	ns	g7556, g2571, g13037, g2683	4.0	g16612	1.0	264.0	5.10829687564231
GO:0001609	G protein-coupled adenosine receptor activity	Molecular Function	g14367	1.0	109.0	8.0	19399.0	0.125	0.0440844335837079	*	0.119804587640699	ns	g14367	1.0		0.0	6.0	1.63299316185545
GO:0008430	selenium binding	Molecular Function	g21081	1.0	109.0	8.0	19399.0	0.125	0.0440844335837079	*	0.119804587640699	ns	g21081	1.0		0.0	5.0	1.78885438199983
GO:0070324	thyroid hormone binding	Molecular Function	g17210	1.0	109.0	8.0	19399.0	0.125	0.0440844335837079	*	0.119804587640699	ns	g17210	1.0		0.0	7.0	1.13389341902768
GO:0035256	G protein-coupled glutamate receptor binding	Molecular Function	g21401	1.0	109.0	8.0	19399.0	0.125	0.0440844335837079	*	0.119804587640699	ns	g21401	1.0		0.0	7.0	1.88982236504614
GO:0042609	CD4 receptor binding	Molecular Function	g16606	1.0	109.0	8.0	19399.0	0.125	0.0440844335837079	*	0.119804587640699	ns	g16606	1.0		0.0	7.0	1.13389341902768
GO:0005509	calcium ion binding	Molecular Function	g18689, g8762, g9844, g21081, g5947, g2557, g14108, g12364, g16870	9.0	109.0	839.0	19399.0	0.0107	0.0466303988113685	*	0.125746242553022	ns	g8762, g9844, g21081, g5947, g12364, g16870	6.0	g18689, g2557, g14108	3.0	706.0	4.62916606639414
GO:0015187	glycine transmembrane transporter activity	Molecular Function	g19762	1.0	109.0	9.0	19399.0	0.1111	0.0494577921902458	*	0.128418871305861	ns	g19762	1.0		0.0	7.0	1.88982236504614
GO:0010385	double-stranded methylated DNA binding	Molecular Function	g1028	1.0	109.0	9.0	19399.0	0.1111	0.0494577921902458	*	0.128418871305861	ns	g1028	1.0		0.0	9.0	2.0
GO:0140947	histone H3K9me2 methyltransferase activity	Molecular Function	g10098	1.0	109.0	9.0	19399.0	0.1111	0.0494577921902458	*	0.128418871305861	ns	g10098	1.0		0.0	9.0	2.33333333333333

## Sheet: Cellular Component
GO_ID	GO_Term	GO_Category	IDs	S	TS	B	TB	Rich.Factor	P.value	Sig.Sign.P	Q.value	Sig.Sign.Q	S_Up_IDs	S_Up_Num	S_Down_IDs	S_Down_Num	MapID_Count	ZScore
GO:0045211	postsynaptic membrane	Cellular Component	g18318, g19762, g14367, g16484, g9844, g21081, g14335, g12364	8.0	109.0	313.0	19399.0	0.0256	3.89238953814125E-4	***	0.0107450437513426	*	g18318, g19762, g14367, g16484, g9844, g21081, g14335, g12364	8.0		0.0	242.0	3.72838120989271
GO:0014069	postsynaptic density	Cellular Component	g18318, g19762, g19071, g16484, g16352, g21401, g9209, g2187	8.0	109.0	335.0	19399.0	0.0239	6.09214206465518E-4	***	0.0130110328170148	*	g18318, g19762, g19071, g16484, g16352, g21401, g9209, g2187	8.0		0.0	296.0	4.2430388141494
GO:0000930	gamma-tubulin complex	Cellular Component	g19071, g9209	2.0	109.0	15.0	19399.0	0.1333	0.00313152046507248	**	0.0391067258078695	*	g19071, g9209	2.0		0.0	15.0	1.80739222823013
GO:0060076	excitatory synapse	Cellular Component	g19071, g16484, g9209	3.0	109.0	55.0	19399.0	0.0545	0.00366146271042122	**	0.0422074108047457	*	g19071, g16484, g9209	3.0		0.0	45.0	1.93792558049982
GO:0032279	asymmetric synapse	Cellular Component	g19762, g14367	2.0	109.0	17.0	19399.0	0.1176	0.00402645744799814	**	0.0454167082037639	*	g19762, g14367	2.0		0.0	17.0	2.42535625036333
GO:0030672	synaptic vesicle membrane	Cellular Component	g19762, g7030, g3155, g21081, g5947	5.0	109.0	200.0	19399.0	0.025	0.0054488230370427	**	0.0471533584205379	*	g19762, g3155, g21081, g5947	4.0	g7030	1.0	166.0	4.34644294395546
GO:0030141	secretory granule	Cellular Component	g7030, g3155, g21081	3.0	109.0	64.0	19399.0	0.0469	0.00560658639184243	**	0.0471533584205379	*	g3155, g21081	2.0	g7030	1.0	52.0	1.24807544150677
GO:0032144	4-aminobutyrate transaminase complex	Cellular Component	g17059	1.0	109.0	1.0	19399.0	1.0	0.00561884633228527	**	0.0471533584205379	*	g17059	1.0		0.0	1.0	1.0
GO:0008275	gamma-tubulin small complex	Cellular Component	g15518	1.0	109.0	1.0	19399.0	1.0	0.00561884633228527	**	0.0471533584205379	*	g15518	1.0		0.0	1.0	1.0
GO:0097135	cyclin E2-CDK2 complex	Cellular Component	g12457	1.0	109.0	1.0	19399.0	1.0	0.00561884633228527	**	0.0471533584205379	*	g12457	1.0		0.0	1.0	1.0
GO:0043005	neuron projection	Cellular Component	g18318, g16484, g21081, g11012, g15294, g8529, g4955	7.0	109.0	402.0	19399.0	0.0174	0.00761307486418128	**	0.061431657942509	ns	g18318, g16484, g21081, g4955	4.0	g11012, g15294, g8529	3.0	316.0	3.26275491268547
GO:0043197	dendritic spine	Cellular Component	g19071, g16484, g21081, g21401, g9209	5.0	109.0	220.0	19399.0	0.0227	0.00807531579552024	**	0.0627481945888943	ns	g19071, g16484, g21081, g21401, g9209	5.0		0.0	187.0	4.09512557511193
GO:0005576	extracellular region	Cellular Component	g8459, g2198, g15652, g19922, g20401, g6694, g17312, g15294, g2187, g20699, g14108, g21171, g19025	13.0	109.0	1107.0	19399.0	0.0117	0.00916853214047522	**	0.0645907874612979	ns	g19922, g20401, g6694, g2187, g21171, g19025	6.0	g8459, g2198, g15652, g17312, g15294, g20699, g14108	7.0	900.0	4.33333333333333
GO:0097134	cyclin E1-CDK2 complex	Cellular Component	g12457	1.0	109.0	2.0	19399.0	0.5	0.0112064092640193	*	0.0645907874612979	ns	g12457	1.0		0.0	2.0	1.41421356237309
GO:0005788	endoplasmic reticulum lumen	Cellular Component	g2198, g3155, g20401, g17312	4.0	109.0	169.0	19399.0	0.0237	0.0152463894002782	*	0.0802933405078047	ns	g3155, g20401	2.0	g2198, g17312	2.0	155.0	-1.20482899335375
GO:0034681	integrin alpha11-beta1 complex	Cellular Component	g4406	1.0	109.0	3.0	19399.0	0.3333	0.0167628613643558	*	0.0802933405078047	ns		0.0	g4406	1.0	3.0	-0.577350269189626
GO:0061773	eNoSc complex	Cellular Component	g10098	1.0	109.0	3.0	19399.0	0.3333	0.0167628613643558	*	0.0802933405078047	ns	g10098	1.0		0.0	3.0	0.577350269189626
GO:0030425	dendrite	Cellular Component	g14367, g16484, g6614, g16352, g11012, g21401, g16071, g12274	8.0	109.0	612.0	19399.0	0.0131	0.0220711267154229	*	0.0895804773871894	ns	g14367, g16484, g16352, g21401, g12274	5.0	g6614, g11012, g16071	3.0	527.0	5.14016073405458
GO:0030956	glutamyl-tRNA(Gln) amidotransferase complex	Cellular Component	g6870	1.0	109.0	4.0	19399.0	0.25	0.0222883742593484	*	0.0895804773871894	ns	g6870	1.0		0.0	4.0	2.0
GO:0005608	laminin-3 complex	Cellular Component	g10195	1.0	109.0	4.0	19399.0	0.25	0.0222883742593484	*	0.0895804773871894	ns		0.0	g10195	1.0	4.0	0.0
GO:0120099	procentriole replication complex	Cellular Component	g15518	1.0	109.0	5.0	19399.0	0.2	0.0277831186370613	*	0.0984611197644503	ns	g15518	1.0		0.0	5.0	1.34164078649987
GO:0005726	perichromatin fibrils	Cellular Component	g5515	1.0	109.0	5.0	19399.0	0.2	0.0277831186370613	*	0.0984611197644503	ns		0.0	g5515	1.0	5.0	-0.447213595499958
GO:0005615	extracellular space	Cellular Component	g10381, g2198, g12630, g15652, g19922, g11012, g14335, g3130, g17312, g17749, g8529, g14108, g16870	13.0	109.0	1292.0	19399.0	0.0101	0.0291206138223904	*	0.101825079665625	ns	g10381, g12630, g19922, g14335, g3130, g16870	6.0	g2198, g15652, g11012, g17312, g17749, g8529, g14108	7.0	1038.0	1.76919693744597
GO:0005886	plasma membrane	Cellular Component	g10381, g19665, g7888, g19762, g8762, g14367, g4406, g4657, g19394, g16484, g16481, g6866, g11762, g21139, g2061, g6694, g21401, g6220, g3130, g2728, g21307, g7012, g6789, g9306, g15294, g12560, g8529, g20579, g21588, g2261, g18308, g21171, g4955, g9617, g5830, g16606	36.0	109.0	4779.0	19399.0	0.0075	0.0296975598060299	*	0.103497475868855	ns	g10381, g19665, g7888, g19762, g8762, g14367, g19394, g16484, g16481, g6866, g11762, g21139, g2061, g6694, g21401, g6220, g3130, g2728, g21307, g7012, g12560, g2261, g18308, g21171, g4955, g9617, g5830, g16606	28.0	g4406, g4657, g6789, g9306, g15294, g8529, g20579, g21588	8.0	3946.0	12.4965783456801
GO:0005891	voltage-gated calcium channel complex	Cellular Component	g19071, g9209	2.0	109.0	56.0	19399.0	0.0357	0.0395746127894102	*	0.114362999493364	ns	g19071, g9209	2.0		0.0	45.0	1.78885438199983
GO:0005588	collagen type V trimer	Cellular Component	g17312	1.0	109.0	8.0	19399.0	0.125	0.0440844335837079	*	0.119804587640699	ns		0.0	g17312	1.0	6.0	0.816496580927726
GO:0043256	laminin complex	Cellular Component	g10195	1.0	109.0	8.0	19399.0	0.125	0.0440844335837079	*	0.119804587640699	ns		0.0	g10195	1.0	8.0	1.41421356237309
GO:0005677	chromatin silencing complex	Cellular Component	g10098	1.0	109.0	9.0	19399.0	0.1111	0.0494577921902458	*	0.128418871305861	ns	g10098	1.0		0.0	9.0	0.333333333333333
